# Supplementary material for: Palladium-catalysed asymmetric cascade transformations of 4-alken-2-ynyl carbonates to construct complex frameworks
Source: Chem Sci. 2024 Dec 27;16(7):3124–9. doi: 10.1039/d4sc07823c (PMC11737346; doi:10.1039/d4sc07823c)
Supplement: SC-016-D4SC07823C-s002 [file SC-016-D4SC07823C-s002.cif]

# Supplementary Information (SI) for Chemical Science.
# This journal is © The Royal Society of Chemistry 2025

####################################################################### 
# 
# This file contains crystal structure data downloaded from the 
# Cambridge Structural Database (CSD) hosted by the Cambridge 
# Crystallographic Data Centre (CCDC).
# 
# Full information about CCDC data access policies and citation 
# guidelines are available at http://www.ccdc.cam.ac.uk/access/V1 
# 
# Audit and citation data items may have been added by the CCDC. 
# Please retain this information to preserve the provenance of 
# this file and to allow appropriate attribution of the data. 
# 
#######################################################################

data_3o
_database_code_depnum_ccdc_archive 'CCDC 2381131'
loop_
_audit_author_name
_audit_author_address
'Ying-Chun Chen'
;Sichuan University
China
;
_audit_update_record             
;
2024-09-01 deposited with the CCDC.	2025-01-16 downloaded from the CCDC.
;
_audit_creation_date             2023-07-19
_audit_creation_method           
;
Olex2 1.3
(compiled 2020.11.12 svn.r5f609507 for OlexSys, GUI svn.r6408)
;
_shelx_SHELXL_version_number     2014/7
_chemical_name_common            ?
_chemical_name_systematic        ?
_chemical_formula_moiety         'C30 H27 N O2'
_chemical_formula_sum            'C30 H27 N O2'
_chemical_formula_weight         433.52
_chemical_absolute_configuration ad
_chemical_melting_point          ?
loop_
_atom_type_symbol
_atom_type_description
_atom_type_scat_dispersion_real
_atom_type_scat_dispersion_imag
_atom_type_scat_source
C C 0.0181 0.0091 'International Tables Vol C Tables 4.2.6.8 and 6.1.1.4'
H H 0.0000 0.0000 'International Tables Vol C Tables 4.2.6.8 and 6.1.1.4'
N N 0.0311 0.0180 'International Tables Vol C Tables 4.2.6.8 and 6.1.1.4'
O O 0.0492 0.0322 'International Tables Vol C Tables 4.2.6.8 and 6.1.1.4'

_shelx_space_group_comment       
;
The symmetry employed for this shelxl refinement is uniquely defined
by the following loop, which should always be used as a source of
symmetry information in preference to the above space-group names.
They are only intended as comments.
;
_space_group_crystal_system      monoclinic
_space_group_IT_number           4
_space_group_name_H-M_alt        'P 1 21 1'
_space_group_name_Hall           'P 2yb'
loop_
_space_group_symop_operation_xyz
'x, y, z'
'-x, y+1/2, -z'

_cell_length_a                   8.6278(4)
_cell_length_b                   12.3083(6)
_cell_length_c                   10.9519(5)
_cell_angle_alpha                90
_cell_angle_beta                 95.711(3)
_cell_angle_gamma                90
_cell_volume                     1157.25(9)
_cell_formula_units_Z            2
_cell_measurement_reflns_used    4951
_cell_measurement_temperature    273(2)
_cell_measurement_theta_max      70.012
_cell_measurement_theta_min      4.056
_shelx_estimated_absorpt_T_max   0.942
_shelx_estimated_absorpt_T_min   0.803
_exptl_absorpt_coefficient_mu    0.604
_exptl_absorpt_correction_T_max  0.7533
_exptl_absorpt_correction_T_min  0.4866
_exptl_absorpt_correction_type   multi-scan
_exptl_absorpt_process_details   
;
SADABS-2016/2 (Bruker,2016/2) was used for absorption correction.
wR2(int) was 0.1375 before and 0.0633 after correction.
The Ratio of minimum to maximum transmission is 0.6460.
The \l/2 correction factor is Not present.
;
_exptl_absorpt_special_details   ?
_exptl_crystal_colour            'clear light colourless'
_exptl_crystal_colour_lustre     clear
_exptl_crystal_colour_modifier   light
_exptl_crystal_colour_primary    colourless
_exptl_crystal_density_diffrn    1.244
_exptl_crystal_density_meas      ?
_exptl_crystal_density_method    ?
_exptl_crystal_description       block
_exptl_crystal_F_000             460
_exptl_crystal_size_max          0.38
_exptl_crystal_size_mid          0.25
_exptl_crystal_size_min          0.1
_exptl_transmission_factor_max   ?
_exptl_transmission_factor_min   ?
_diffrn_reflns_av_R_equivalents  0.0402
_diffrn_reflns_av_unetI/netI     0.0528
_diffrn_reflns_Laue_measured_fraction_full 0.984
_diffrn_reflns_Laue_measured_fraction_max 0.980
_diffrn_reflns_limit_h_max       10
_diffrn_reflns_limit_h_min       -10
_diffrn_reflns_limit_k_max       14
_diffrn_reflns_limit_k_min       -15
_diffrn_reflns_limit_l_max       12
_diffrn_reflns_limit_l_min       -13
_diffrn_reflns_number            7672
_diffrn_reflns_point_group_measured_fraction_full 0.917
_diffrn_reflns_point_group_measured_fraction_max 0.905
_diffrn_reflns_theta_full        67.679
_diffrn_reflns_theta_max         70.189
_diffrn_reflns_theta_min         4.056
_diffrn_ambient_temperature      273.0
_diffrn_detector_area_resol_mean ?
_diffrn_measured_fraction_theta_full 0.984
_diffrn_measured_fraction_theta_max 0.980
_diffrn_measurement_device_type  'Bruker APEX-II CCD'
_diffrn_measurement_method       '\f and \w scans'
_diffrn_radiation_type           CuK\a
_diffrn_radiation_wavelength     1.54178
_diffrn_source                   ?
_diffrn_source_current           1.1
_diffrn_source_power             0.055
_diffrn_source_voltage           50.0
_diffrn_standards_number         0
_reflns_Friedel_coverage         0.759
_reflns_Friedel_fraction_full    0.843
_reflns_Friedel_fraction_max     0.822
_reflns_number_gt                3559
_reflns_number_total             3988
_reflns_special_details          
;
 Reflections were merged by SHELXL according to the crystal
 class for the calculation of statistics and refinement.
 
 _reflns_Friedel_fraction is defined as the number of unique
 Friedel pairs measured divided by the number that would be
 possible theoretically, ignoring centric projections and
 systematic absences.
;
_reflns_threshold_expression     'I > 2\s(I)'
_computing_cell_refinement       'SAINT V8.40B (?, 2016)'
_computing_data_collection       ?
_computing_data_reduction        'SAINT V8.40B (?, 2016)'
_computing_molecular_graphics    'Olex2 1.3 (Dolomanov et al., 2009)'
_computing_publication_material  'Olex2 1.3 (Dolomanov et al., 2009)'
_computing_structure_refinement  'SHELXL 2014/7 (Sheldrick, 2015)'
_computing_structure_solution    'SHELXT 2018/2 (Sheldrick, 2018)'
_refine_diff_density_max         0.164
_refine_diff_density_min         -0.117
_refine_diff_density_rms         0.028
_refine_ls_abs_structure_details 
;
 Flack x determined using 1381 quotients [(I+)-(I-)]/[(I+)+(I-)]
 (Parsons, Flack and Wagner, Acta Cryst. B69 (2013) 249-259).
;
_refine_ls_abs_structure_Flack   -0.01(18)
_refine_ls_extinction_coef       0.0073(10)
_refine_ls_extinction_expression Fc^*^=kFc[1+0.001xFc^2^\l^3^/sin(2\q)]^-1/4^
_refine_ls_extinction_method     'SHELXL-2014/7 (Sheldrick 2014'
_refine_ls_goodness_of_fit_ref   1.077
_refine_ls_hydrogen_treatment    constr
_refine_ls_matrix_type           full
_refine_ls_number_parameters     300
_refine_ls_number_reflns         3988
_refine_ls_number_restraints     1
_refine_ls_R_factor_all          0.0437
_refine_ls_R_factor_gt           0.0380
_refine_ls_restrained_S_all      1.076
_refine_ls_shift/su_max          0.000
_refine_ls_shift/su_mean         0.000
_refine_ls_structure_factor_coef Fsqd
_refine_ls_weighting_details     
'w=1/[\s^2^(Fo^2^)+(0.0431P)^2^+0.0298P] where P=(Fo^2^+2Fc^2^)/3'
_refine_ls_weighting_scheme      calc
_refine_ls_wR_factor_gt          0.0971
_refine_ls_wR_factor_ref         0.1013
_refine_special_details          ?
_olex2_refinement_description    
;
1. Fixed Uiso
 At 1.2 times of:
  All C(H) groups, All C(H,H) groups
 At 1.5 times of:
  All C(H,H,H) groups
2.a Ternary CH refined with riding coordinates:
 C6(H6)
2.b Secondary CH2 refined with riding coordinates:
 C1(H1A,H1B), C2(H2A,H2B), C3(H3A,H3B), C29(H29A,H29B), C30(H30A,H30B)
2.c Aromatic/amide H refined with riding coordinates:
 C10(H10), C11(H11), C13(H13), C14(H14), C16(H16), C17(H17), C18(H18),
 C19(H19), C24(H24), C25(H25), C26(H26)
2.d X=CH2 refined with riding coordinates:
 C23(H23A,H23B)
2.e Idealised Me refined as rotating group:
 C27(H27A,H27B,H27C)
;
_atom_sites_solution_hydrogens   geom
_atom_sites_solution_primary     dual
_atom_sites_solution_secondary   ?
loop_
_atom_site_label
_atom_site_type_symbol
_atom_site_fract_x
_atom_site_fract_y
_atom_site_fract_z
_atom_site_U_iso_or_equiv
_atom_site_adp_type
_atom_site_occupancy
_atom_site_site_symmetry_order
_atom_site_calc_flag
_atom_site_refinement_flags_posn
_atom_site_refinement_flags_adp
_atom_site_refinement_flags_occupancy
_atom_site_disorder_assembly
_atom_site_disorder_group
O1 O 0.0954(2) 0.66020(15) 0.68397(16) 0.0541(5) Uani 1 1 d . . . . .
O2 O 0.4260(3) 0.3071(2) 0.97636(17) 0.0689(6) Uani 1 1 d . . . . .
N1 N 0.4477(3) 0.2308(2) 0.7870(2) 0.0601(6) Uani 1 1 d . . . . .
C1 C -0.0078(5) 0.8728(3) 0.8700(4) 0.0804(10) Uani 1 1 d . . . . .
H1A H 0.0440 0.8927 0.9496 0.097 Uiso 1 1 calc R U . . .
H1B H -0.0931 0.9231 0.8502 0.097 Uiso 1 1 calc R U . . .
C2 C -0.0710(4) 0.7583(3) 0.8756(3) 0.0653(8) Uani 1 1 d . . . . .
H2A H -0.1300 0.7406 0.7981 0.078 Uiso 1 1 calc R U . . .
H2B H -0.1408 0.7539 0.9396 0.078 Uiso 1 1 calc R U . . .
C3 C 0.0607(3) 0.6769(2) 0.9017(2) 0.0540(7) Uani 1 1 d . . . . .
H3A H 0.0177 0.6042 0.9029 0.065 Uiso 1 1 calc R U . . .
H3B H 0.1148 0.6915 0.9820 0.065 Uiso 1 1 calc R U . . .
C4 C 0.1771(3) 0.6829(2) 0.8045(2) 0.0493(6) Uani 1 1 d . . . . .
C5 C 0.2999(3) 0.5975(2) 0.8222(2) 0.0456(6) Uani 1 1 d . . . . .
C6 C 0.2456(3) 0.4810(2) 0.8170(2) 0.0422(5) Uani 1 1 d . . . . .
H6 H 0.2199 0.4600 0.8989 0.051 Uiso 1 1 calc R U . . .
C7 C 0.3964(3) 0.4179(2) 0.7892(2) 0.0438(5) Uani 1 1 d . . . . .
C8 C 0.3966(3) 0.3761(2) 0.6598(2) 0.0471(6) Uani 1 1 d . . . . .
C9 C 0.4250(3) 0.2657(3) 0.6642(3) 0.0552(7) Uani 1 1 d . . . . .
C10 C 0.4260(4) 0.2037(3) 0.5595(3) 0.0742(10) Uani 1 1 d . . . . .
H10 H 0.4439 0.1292 0.5638 0.089 Uiso 1 1 calc R U . . .
C11 C 0.3997(4) 0.2560(4) 0.4485(3) 0.0847(12) Uani 1 1 d . . . . .
H11 H 0.4003 0.2160 0.3765 0.102 Uiso 1 1 calc R U . . .
C12 C 0.0417(3) 0.5565(2) 0.6642(2) 0.0473(6) Uani 1 1 d . . . . .
C13 C -0.0832(3) 0.5469(3) 0.5708(3) 0.0609(8) Uani 1 1 d . . . . .
H13 H -0.1195 0.6080 0.5268 0.073 Uiso 1 1 calc R U . . .
C14 C -0.1496(3) 0.4495(3) 0.5453(3) 0.0659(9) Uani 1 1 d . . . . .
H14 H -0.2294 0.4437 0.4820 0.079 Uiso 1 1 calc R U . . .
C15 C -0.1004(3) 0.3562(3) 0.6128(3) 0.0568(7) Uani 1 1 d . . . . .
C16 C -0.1731(4) 0.2543(4) 0.5917(3) 0.0783(11) Uani 1 1 d . . . . .
H16 H -0.2518 0.2469 0.5278 0.094 Uiso 1 1 calc R U . . .
C17 C -0.1301(5) 0.1670(3) 0.6629(4) 0.0837(12) Uani 1 1 d . . . . .
H17 H -0.1792 0.1005 0.6475 0.100 Uiso 1 1 calc R U . . .
C18 C -0.0127(4) 0.1769(3) 0.7589(3) 0.0705(9) Uani 1 1 d . . . . .
H18 H 0.0142 0.1175 0.8090 0.085 Uiso 1 1 calc R U . . .
C19 C 0.0635(3) 0.2736(2) 0.7800(3) 0.0558(7) Uani 1 1 d . . . . .
H19 H 0.1428 0.2786 0.8438 0.067 Uiso 1 1 calc R U . . .
C20 C 0.0245(3) 0.3658(2) 0.7072(2) 0.0468(6) Uani 1 1 d . . . . .
C21 C 0.1015(3) 0.4675(2) 0.7280(2) 0.0426(5) Uani 1 1 d . . . . .
C22 C 0.5277(3) 0.5000(2) 0.8227(2) 0.0517(6) Uani 1 1 d . . . . .
C23 C 0.6783(3) 0.4766(3) 0.8382(3) 0.0738(9) Uani 1 1 d . . . . .
H23A H 0.7510 0.5316 0.8561 0.089 Uiso 1 1 calc R U . . .
H23B H 0.7114 0.4051 0.8312 0.089 Uiso 1 1 calc R U . . .
C24 C 0.4545(3) 0.6056(2) 0.8299(2) 0.0519(6) Uani 1 1 d . . . . .
H24 H 0.5087 0.6709 0.8387 0.062 Uiso 1 1 calc R U . . .
C25 C 0.3703(3) 0.4284(3) 0.5477(2) 0.0617(8) Uani 1 1 d . . . . .
H25 H 0.3518 0.5028 0.5435 0.074 Uiso 1 1 calc R U . . .
C26 C 0.3722(4) 0.3666(4) 0.4412(3) 0.0804(12) Uani 1 1 d . . . . .
H26 H 0.3550 0.3999 0.3649 0.097 Uiso 1 1 calc R U . . .
C27 C 0.4722(6) 0.1196(3) 0.8265(4) 0.0949(13) Uani 1 1 d . . . . .
H27A H 0.5716 0.0950 0.8053 0.142 Uiso 1 1 calc R U . . .
H27B H 0.3915 0.0745 0.7867 0.142 Uiso 1 1 calc R U . . .
H27C H 0.4696 0.1153 0.9138 0.142 Uiso 1 1 calc R U . . .
C28 C 0.4248(3) 0.3141(2) 0.8653(2) 0.0519(6) Uani 1 1 d . . . . .
C29 C 0.2393(4) 0.7980(2) 0.7959(3) 0.0649(8) Uani 1 1 d . . . . .
H29A H 0.3057 0.8019 0.7296 0.078 Uiso 1 1 calc R U . . .
H29B H 0.3021 0.8160 0.8716 0.078 Uiso 1 1 calc R U . . .
C30 C 0.1073(5) 0.8809(3) 0.7731(4) 0.0818(11) Uani 1 1 d . . . . .
H30A H 0.1510 0.9535 0.7742 0.098 Uiso 1 1 calc R U . . .
H30B H 0.0527 0.8685 0.6926 0.098 Uiso 1 1 calc R U . . .

loop_
_atom_site_aniso_label
_atom_site_aniso_U_11
_atom_site_aniso_U_22
_atom_site_aniso_U_33
_atom_site_aniso_U_23
_atom_site_aniso_U_13
_atom_site_aniso_U_12
O1 0.0636(12) 0.0534(11) 0.0451(10) 0.0022(8) 0.0054(8) 0.0014(9)
O2 0.0730(15) 0.0842(15) 0.0487(11) 0.0145(11) 0.0026(10) 0.0092(12)
N1 0.0548(15) 0.0570(14) 0.0688(16) 0.0017(11) 0.0073(12) 0.0088(11)
C1 0.085(3) 0.060(2) 0.098(3) -0.0123(18) 0.020(2) 0.0113(17)
C2 0.0617(19) 0.071(2) 0.0659(18) -0.0090(15) 0.0184(15) 0.0044(15)
C3 0.0563(17) 0.0591(17) 0.0475(14) -0.0074(12) 0.0101(12) -0.0032(13)
C4 0.0499(15) 0.0493(14) 0.0487(14) -0.0027(11) 0.0056(11) -0.0050(11)
C5 0.0464(15) 0.0515(15) 0.0392(12) -0.0042(10) 0.0063(10) -0.0089(11)
C6 0.0382(13) 0.0498(14) 0.0387(12) -0.0011(10) 0.0050(9) -0.0044(10)
C7 0.0376(13) 0.0547(14) 0.0389(11) -0.0009(10) 0.0031(9) -0.0019(11)
C8 0.0356(13) 0.0625(17) 0.0435(13) -0.0038(11) 0.0062(10) -0.0012(11)
C9 0.0355(13) 0.0682(18) 0.0622(17) -0.0130(13) 0.0062(11) -0.0012(12)
C10 0.0555(19) 0.085(2) 0.083(2) -0.0344(19) 0.0128(16) -0.0037(16)
C11 0.061(2) 0.128(4) 0.065(2) -0.045(2) 0.0110(16) -0.010(2)
C12 0.0440(15) 0.0563(16) 0.0420(13) -0.0045(11) 0.0063(11) 0.0018(11)
C13 0.0486(17) 0.084(2) 0.0485(15) -0.0010(15) -0.0018(12) 0.0101(15)
C14 0.0424(15) 0.101(3) 0.0518(15) -0.0122(17) -0.0073(12) 0.0004(16)
C15 0.0399(14) 0.079(2) 0.0524(15) -0.0207(14) 0.0077(11) -0.0095(14)
C16 0.061(2) 0.103(3) 0.071(2) -0.034(2) 0.0099(16) -0.031(2)
C17 0.081(2) 0.082(3) 0.091(3) -0.032(2) 0.023(2) -0.040(2)
C18 0.074(2) 0.0557(18) 0.085(2) -0.0107(16) 0.0260(18) -0.0108(16)
C19 0.0492(16) 0.0570(16) 0.0632(16) -0.0074(13) 0.0150(13) -0.0081(13)
C20 0.0354(13) 0.0580(15) 0.0486(13) -0.0098(11) 0.0122(10) -0.0029(11)
C21 0.0328(11) 0.0538(14) 0.0416(12) -0.0056(10) 0.0054(9) -0.0019(10)
C22 0.0429(15) 0.0692(17) 0.0428(14) -0.0058(12) 0.0030(11) -0.0065(12)
C23 0.0425(16) 0.091(3) 0.088(2) -0.0148(19) 0.0047(14) -0.0081(16)
C24 0.0480(16) 0.0589(16) 0.0489(14) -0.0063(12) 0.0058(11) -0.0127(12)
C25 0.0527(16) 0.087(2) 0.0463(15) 0.0031(14) 0.0077(12) -0.0016(15)
C26 0.065(2) 0.136(4) 0.0414(16) -0.0104(19) 0.0082(14) -0.006(2)
C27 0.109(3) 0.061(2) 0.116(3) 0.008(2) 0.019(3) 0.021(2)
C28 0.0408(15) 0.0613(16) 0.0532(15) 0.0053(13) 0.0028(11) 0.0039(12)
C29 0.071(2) 0.0511(18) 0.0744(19) -0.0033(14) 0.0168(16) -0.0071(14)
C30 0.097(3) 0.0491(17) 0.103(3) 0.0031(17) 0.026(2) 0.0001(17)

_geom_special_details            
;
 All esds (except the esd in the dihedral angle between two l.s. planes)
 are estimated using the full covariance matrix.  The cell esds are taken
 into account individually in the estimation of esds in distances, angles
 and torsion angles; correlations between esds in cell parameters are only
 used when they are defined by crystal symmetry.  An approximate (isotropic)
 treatment of cell esds is used for estimating esds involving l.s. planes.
;
loop_
_geom_bond_atom_site_label_1
_geom_bond_atom_site_label_2
_geom_bond_distance
_geom_bond_site_symmetry_2
_geom_bond_publ_flag
O1 C4 1.460(3) . ?
O1 C12 1.367(3) . ?
O2 C28 1.219(3) . ?
N1 C9 1.407(4) . ?
N1 C27 1.445(4) . ?
N1 C28 1.363(4) . ?
C1 H1A 0.9700 . ?
C1 H1B 0.9700 . ?
C1 C2 1.514(5) . ?
C1 C30 1.527(5) . ?
C2 H2A 0.9700 . ?
C2 H2B 0.9700 . ?
C2 C3 1.520(4) . ?
C3 H3A 0.9700 . ?
C3 H3B 0.9700 . ?
C3 C4 1.536(4) . ?
C4 C5 1.491(4) . ?
C4 C29 1.522(4) . ?
C5 C6 1.507(3) . ?
C5 C24 1.332(4) . ?
C6 H6 0.9800 . ?
C6 C7 1.571(3) . ?
C6 C21 1.511(3) . ?
C7 C8 1.508(3) . ?
C7 C22 1.535(4) . ?
C7 C28 1.532(4) . ?
C8 C9 1.382(4) . ?
C8 C25 1.384(4) . ?
C9 C10 1.378(4) . ?
C10 H10 0.9300 . ?
C10 C11 1.374(6) . ?
C11 H11 0.9300 . ?
C11 C26 1.383(6) . ?
C12 C13 1.415(4) . ?
C12 C21 1.372(4) . ?
C13 H13 0.9300 . ?
C13 C14 1.345(5) . ?
C14 H14 0.9300 . ?
C14 C15 1.408(5) . ?
C15 C16 1.410(5) . ?
C15 C20 1.422(4) . ?
C16 H16 0.9300 . ?
C16 C17 1.358(6) . ?
C17 H17 0.9300 . ?
C17 C18 1.391(5) . ?
C18 H18 0.9300 . ?
C18 C19 1.368(4) . ?
C19 H19 0.9300 . ?
C19 C20 1.408(4) . ?
C20 C21 1.425(3) . ?
C22 C23 1.325(4) . ?
C22 C24 1.451(4) . ?
C23 H23A 0.9300 . ?
C23 H23B 0.9300 . ?
C24 H24 0.9300 . ?
C25 H25 0.9300 . ?
C25 C26 1.393(4) . ?
C26 H26 0.9300 . ?
C27 H27A 0.9600 . ?
C27 H27B 0.9600 . ?
C27 H27C 0.9600 . ?
C29 H29A 0.9700 . ?
C29 H29B 0.9700 . ?
C29 C30 1.530(5) . ?
C30 H30A 0.9700 . ?
C30 H30B 0.9700 . ?

loop_
_geom_angle_atom_site_label_1
_geom_angle_atom_site_label_2
_geom_angle_atom_site_label_3
_geom_angle
_geom_angle_site_symmetry_1
_geom_angle_site_symmetry_3
_geom_angle_publ_flag
C12 O1 C4 116.6(2) . . ?
C9 N1 C27 125.2(3) . . ?
C28 N1 C9 110.9(2) . . ?
C28 N1 C27 123.4(3) . . ?
H1A C1 H1B 108.1 . . ?
C2 C1 H1A 109.5 . . ?
C2 C1 H1B 109.5 . . ?
C2 C1 C30 110.5(3) . . ?
C30 C1 H1A 109.5 . . ?
C30 C1 H1B 109.5 . . ?
C1 C2 H2A 109.5 . . ?
C1 C2 H2B 109.5 . . ?
C1 C2 C3 110.8(3) . . ?
H2A C2 H2B 108.1 . . ?
C3 C2 H2A 109.5 . . ?
C3 C2 H2B 109.5 . . ?
C2 C3 H3A 109.3 . . ?
C2 C3 H3B 109.3 . . ?
C2 C3 C4 111.5(2) . . ?
H3A C3 H3B 108.0 . . ?
C4 C3 H3A 109.3 . . ?
C4 C3 H3B 109.3 . . ?
O1 C4 C3 109.1(2) . . ?
O1 C4 C5 104.8(2) . . ?
O1 C4 C29 105.3(2) . . ?
C5 C4 C3 112.4(2) . . ?
C5 C4 C29 114.5(2) . . ?
C29 C4 C3 110.3(2) . . ?
C4 C5 C6 116.8(2) . . ?
C24 C5 C4 130.5(2) . . ?
C24 C5 C6 112.3(2) . . ?
C5 C6 H6 108.3 . . ?
C5 C6 C7 102.55(19) . . ?
C5 C6 C21 111.2(2) . . ?
C7 C6 H6 108.3 . . ?
C21 C6 H6 108.3 . . ?
C21 C6 C7 117.67(19) . . ?
C8 C7 C6 115.4(2) . . ?
C8 C7 C22 112.3(2) . . ?
C8 C7 C28 102.2(2) . . ?
C22 C7 C6 103.5(2) . . ?
C28 C7 C6 113.41(19) . . ?
C28 C7 C22 110.2(2) . . ?
C9 C8 C7 108.6(2) . . ?
C9 C8 C25 120.1(3) . . ?
C25 C8 C7 131.3(3) . . ?
C8 C9 N1 109.9(2) . . ?
C10 C9 N1 128.0(3) . . ?
C10 C9 C8 122.1(3) . . ?
C9 C10 H10 121.2 . . ?
C11 C10 C9 117.5(4) . . ?
C11 C10 H10 121.2 . . ?
C10 C11 H11 119.2 . . ?
C10 C11 C26 121.6(3) . . ?
C26 C11 H11 119.2 . . ?
O1 C12 C13 114.5(3) . . ?
O1 C12 C21 124.1(2) . . ?
C21 C12 C13 121.4(3) . . ?
C12 C13 H13 119.9 . . ?
C14 C13 C12 120.2(3) . . ?
C14 C13 H13 119.9 . . ?
C13 C14 H14 119.4 . . ?
C13 C14 C15 121.2(3) . . ?
C15 C14 H14 119.4 . . ?
C14 C15 C16 122.2(3) . . ?
C14 C15 C20 118.7(3) . . ?
C16 C15 C20 119.1(3) . . ?
C15 C16 H16 119.4 . . ?
C17 C16 C15 121.2(3) . . ?
C17 C16 H16 119.4 . . ?
C16 C17 H17 119.9 . . ?
C16 C17 C18 120.1(3) . . ?
C18 C17 H17 119.9 . . ?
C17 C18 H18 119.8 . . ?
C19 C18 C17 120.4(3) . . ?
C19 C18 H18 119.8 . . ?
C18 C19 H19 119.3 . . ?
C18 C19 C20 121.4(3) . . ?
C20 C19 H19 119.3 . . ?
C15 C20 C21 119.8(3) . . ?
C19 C20 C15 117.8(3) . . ?
C19 C20 C21 122.4(2) . . ?
C12 C21 C6 119.0(2) . . ?
C12 C21 C20 118.3(2) . . ?
C20 C21 C6 122.7(2) . . ?
C23 C22 C7 125.3(3) . . ?
C23 C22 C24 128.0(3) . . ?
C24 C22 C7 106.7(2) . . ?
C22 C23 H23A 120.0 . . ?
C22 C23 H23B 120.0 . . ?
H23A C23 H23B 120.0 . . ?
C5 C24 C22 111.6(2) . . ?
C5 C24 H24 124.2 . . ?
C22 C24 H24 124.2 . . ?
C8 C25 H25 120.9 . . ?
C8 C25 C26 118.3(3) . . ?
C26 C25 H25 120.9 . . ?
C11 C26 C25 120.4(3) . . ?
C11 C26 H26 119.8 . . ?
C25 C26 H26 119.8 . . ?
N1 C27 H27A 109.5 . . ?
N1 C27 H27B 109.5 . . ?
N1 C27 H27C 109.5 . . ?
H27A C27 H27B 109.5 . . ?
H27A C27 H27C 109.5 . . ?
H27B C27 H27C 109.5 . . ?
O2 C28 N1 126.0(3) . . ?
O2 C28 C7 126.0(3) . . ?
N1 C28 C7 108.1(2) . . ?
C4 C29 H29A 109.3 . . ?
C4 C29 H29B 109.3 . . ?
C4 C29 C30 111.7(3) . . ?
H29A C29 H29B 107.9 . . ?
C30 C29 H29A 109.3 . . ?
C30 C29 H29B 109.3 . . ?
C1 C30 C29 111.6(3) . . ?
C1 C30 H30A 109.3 . . ?
C1 C30 H30B 109.3 . . ?
C29 C30 H30A 109.3 . . ?
C29 C30 H30B 109.3 . . ?
H30A C30 H30B 108.0 . . ?

loop_
_geom_torsion_atom_site_label_1
_geom_torsion_atom_site_label_2
_geom_torsion_atom_site_label_3
_geom_torsion_atom_site_label_4
_geom_torsion
_geom_torsion_site_symmetry_1
_geom_torsion_site_symmetry_2
_geom_torsion_site_symmetry_3
_geom_torsion_site_symmetry_4
_geom_torsion_publ_flag
O1 C4 C5 C6 -58.4(3) . . . . ?
O1 C4 C5 C24 113.7(3) . . . . ?
O1 C4 C29 C30 63.4(3) . . . . ?
O1 C12 C13 C14 -177.9(3) . . . . ?
O1 C12 C21 C6 -6.4(3) . . . . ?
O1 C12 C21 C20 173.6(2) . . . . ?
N1 C9 C10 C11 179.5(3) . . . . ?
C1 C2 C3 C4 -57.6(3) . . . . ?
C2 C1 C30 C29 -55.7(5) . . . . ?
C2 C3 C4 O1 -59.4(3) . . . . ?
C2 C3 C4 C5 -175.2(2) . . . . ?
C2 C3 C4 C29 55.8(3) . . . . ?
C3 C4 C5 C6 59.9(3) . . . . ?
C3 C4 C5 C24 -127.9(3) . . . . ?
C3 C4 C29 C30 -54.2(3) . . . . ?
C4 O1 C12 C13 156.9(2) . . . . ?
C4 O1 C12 C21 -23.2(3) . . . . ?
C4 C5 C6 C7 159.6(2) . . . . ?
C4 C5 C6 C21 33.0(3) . . . . ?
C4 C5 C24 C22 -168.5(2) . . . . ?
C4 C29 C30 C1 54.9(4) . . . . ?
C5 C4 C29 C30 177.9(3) . . . . ?
C5 C6 C7 C8 -105.6(2) . . . . ?
C5 C6 C7 C22 17.5(2) . . . . ?
C5 C6 C7 C28 136.9(2) . . . . ?
C5 C6 C21 C12 1.1(3) . . . . ?
C5 C6 C21 C20 -178.9(2) . . . . ?
C6 C5 C24 C22 3.9(3) . . . . ?
C6 C7 C8 C9 -125.0(2) . . . . ?
C6 C7 C8 C25 53.2(4) . . . . ?
C6 C7 C22 C23 165.4(3) . . . . ?
C6 C7 C22 C24 -16.2(3) . . . . ?
C6 C7 C28 O2 -51.0(4) . . . . ?
C6 C7 C28 N1 128.7(2) . . . . ?
C7 C6 C21 C12 -116.7(3) . . . . ?
C7 C6 C21 C20 63.3(3) . . . . ?
C7 C8 C9 N1 -1.4(3) . . . . ?
C7 C8 C9 C10 177.4(3) . . . . ?
C7 C8 C25 C26 -177.5(3) . . . . ?
C7 C22 C24 C5 8.3(3) . . . . ?
C8 C7 C22 C23 -69.4(4) . . . . ?
C8 C7 C22 C24 109.0(2) . . . . ?
C8 C7 C28 O2 -176.0(3) . . . . ?
C8 C7 C28 N1 3.7(3) . . . . ?
C8 C9 C10 C11 0.9(5) . . . . ?
C8 C25 C26 C11 0.1(5) . . . . ?
C9 N1 C28 O2 174.8(3) . . . . ?
C9 N1 C28 C7 -4.9(3) . . . . ?
C9 C8 C25 C26 0.5(4) . . . . ?
C9 C10 C11 C26 -0.3(5) . . . . ?
C10 C11 C26 C25 -0.1(6) . . . . ?
C12 O1 C4 C3 -68.0(3) . . . . ?
C12 O1 C4 C5 52.5(3) . . . . ?
C12 O1 C4 C29 173.6(2) . . . . ?
C12 C13 C14 C15 2.0(4) . . . . ?
C13 C12 C21 C6 173.5(2) . . . . ?
C13 C12 C21 C20 -6.5(4) . . . . ?
C13 C14 C15 C16 177.0(3) . . . . ?
C13 C14 C15 C20 -1.6(4) . . . . ?
C14 C15 C16 C17 -175.8(3) . . . . ?
C14 C15 C20 C19 175.0(2) . . . . ?
C14 C15 C20 C21 -2.7(4) . . . . ?
C15 C16 C17 C18 0.1(5) . . . . ?
C15 C20 C21 C6 -173.3(2) . . . . ?
C15 C20 C21 C12 6.7(3) . . . . ?
C16 C15 C20 C19 -3.7(4) . . . . ?
C16 C15 C20 C21 178.6(2) . . . . ?
C16 C17 C18 C19 -2.0(5) . . . . ?
C17 C18 C19 C20 1.0(4) . . . . ?
C18 C19 C20 C15 1.9(4) . . . . ?
C18 C19 C20 C21 179.5(2) . . . . ?
C19 C20 C21 C6 9.1(3) . . . . ?
C19 C20 C21 C12 -170.9(2) . . . . ?
C20 C15 C16 C17 2.8(5) . . . . ?
C21 C6 C7 C8 16.8(3) . . . . ?
C21 C6 C7 C22 139.9(2) . . . . ?
C21 C6 C7 C28 -100.8(3) . . . . ?
C21 C12 C13 C14 2.2(4) . . . . ?
C22 C7 C8 C9 116.7(3) . . . . ?
C22 C7 C8 C25 -65.2(4) . . . . ?
C22 C7 C28 O2 64.5(3) . . . . ?
C22 C7 C28 N1 -115.8(2) . . . . ?
C23 C22 C24 C5 -173.3(3) . . . . ?
C24 C5 C6 C7 -14.0(3) . . . . ?
C24 C5 C6 C21 -140.6(2) . . . . ?
C25 C8 C9 N1 -179.8(2) . . . . ?
C25 C8 C9 C10 -1.0(4) . . . . ?
C27 N1 C9 C8 176.6(3) . . . . ?
C27 N1 C9 C10 -2.1(5) . . . . ?
C27 N1 C28 O2 2.1(5) . . . . ?
C27 N1 C28 C7 -177.6(3) . . . . ?
C28 N1 C9 C8 4.1(3) . . . . ?
C28 N1 C9 C10 -174.6(3) . . . . ?
C28 C7 C8 C9 -1.4(3) . . . . ?
C28 C7 C8 C25 176.8(3) . . . . ?
C28 C7 C22 C23 43.9(3) . . . . ?
C28 C7 C22 C24 -137.7(2) . . . . ?
C29 C4 C5 C6 -173.3(2) . . . . ?
C29 C4 C5 C24 -1.1(4) . . . . ?
C30 C1 C2 C3 57.0(4) . . . . ?

_shelx_res_file                  
;
    cu_cyc_hzl_10_108_0m_a.res created by SHELXL-2014/7

TITL cu_CYC_HZL_10_108_0m_a.res in P2(1)
CELL 1.54178 8.6278 12.3083 10.9519 90 95.711 90
ZERR 2 0.0004 0.0006 0.0005 0 0.003 0
LATT -1
SYMM -X,0.5+Y,-Z
SFAC C H N O
UNIT 60 54 2 4

L.S. 9
PLAN  1 0 0
SIZE 0.1 0.25 0.38
TEMP -0.15
CONF
HTAB
BOND $H
fmap 2
acta
MORE -1
REM <olex2.extras>
REM <HklSrc "%.\\cu_CYC_HZL_10_108_0m_a.hkl">
REM </olex2.extras>

WGHT    0.043100    0.029800
EXTI    0.007269
FVAR       1.10634
O1    4    0.095431    0.660201    0.683972    11.00000    0.06361    0.05344 =
         0.04511    0.00221    0.00539    0.00145
O2    4    0.426016    0.307103    0.976364    11.00000    0.07298    0.08421 =
         0.04872    0.01450    0.00259    0.00915
N1    3    0.447700    0.230841    0.787012    11.00000    0.05480    0.05705 =
         0.06879    0.00174    0.00731    0.00875
C1    1   -0.007752    0.872784    0.870016    11.00000    0.08535    0.06003 =
         0.09803   -0.01226    0.01952    0.01134
AFIX  23
H1A   2    0.043974    0.892742    0.949551    11.00000   -1.20000
H1B   2   -0.093099    0.923086    0.850179    11.00000   -1.20000
AFIX   0
C2    1   -0.070955    0.758309    0.875623    11.00000    0.06171    0.07074 =
         0.06594   -0.00898    0.01842    0.00435
AFIX  23
H2A   2   -0.129960    0.740593    0.798136    11.00000   -1.20000
H2B   2   -0.140759    0.753890    0.939618    11.00000   -1.20000
AFIX   0
C3    1    0.060721    0.676907    0.901690    11.00000    0.05634    0.05910 =
         0.04751   -0.00741    0.01007   -0.00319
AFIX  23
H3A   2    0.017690    0.604151    0.902880    11.00000   -1.20000
H3B   2    0.114750    0.691481    0.981969    11.00000   -1.20000
AFIX   0
C4    1    0.177113    0.682900    0.804454    11.00000    0.04993    0.04930 =
         0.04870   -0.00271    0.00557   -0.00500
C5    1    0.299892    0.597486    0.822189    11.00000    0.04644    0.05153 =
         0.03921   -0.00417    0.00634   -0.00891
C6    1    0.245605    0.481032    0.817016    11.00000    0.03823    0.04980 =
         0.03874   -0.00110    0.00502   -0.00443
AFIX  13
H6    2    0.219855    0.460004    0.898909    11.00000   -1.20000
AFIX   0
C7    1    0.396406    0.417909    0.789154    11.00000    0.03755    0.05470 =
         0.03892   -0.00091    0.00309   -0.00191
C8    1    0.396578    0.376140    0.659762    11.00000    0.03562    0.06254 =
         0.04352   -0.00382    0.00618   -0.00117
C9    1    0.425028    0.265658    0.664156    11.00000    0.03546    0.06820 =
         0.06219   -0.01303    0.00620   -0.00116
C10   1    0.426039    0.203658    0.559477    11.00000    0.05550    0.08509 =
         0.08324   -0.03438    0.01279   -0.00367
AFIX  43
H10   2    0.443903    0.129178    0.563761    11.00000   -1.20000
AFIX   0
C11   1    0.399663    0.256000    0.448499    11.00000    0.06114    0.12837 =
         0.06540   -0.04450    0.01097   -0.00971
AFIX  43
H11   2    0.400292    0.216025    0.376491    11.00000   -1.20000
AFIX   0
C12   1    0.041690    0.556544    0.664211    11.00000    0.04400    0.05632 =
         0.04203   -0.00447    0.00628    0.00183
C13   1   -0.083209    0.546861    0.570767    11.00000    0.04857    0.08435 =
         0.04854   -0.00102   -0.00179    0.01015
AFIX  43
H13   2   -0.119481    0.607954    0.526833    11.00000   -1.20000
AFIX   0
C14   1   -0.149591    0.449483    0.545344    11.00000    0.04240    0.10105 =
         0.05178   -0.01216   -0.00730    0.00043
AFIX  43
H14   2   -0.229407    0.443693    0.482044    11.00000   -1.20000
AFIX   0
C15   1   -0.100415    0.356178    0.612838    11.00000    0.03986    0.07888 =
         0.05241   -0.02074    0.00772   -0.00954
C16   1   -0.173070    0.254349    0.591661    11.00000    0.06147    0.10296 =
         0.07106   -0.03409    0.00987   -0.03058
AFIX  43
H16   2   -0.251806    0.246861    0.527776    11.00000   -1.20000
AFIX   0
C17   1   -0.130076    0.167038    0.662919    11.00000    0.08090    0.08166 =
         0.09144   -0.03177    0.02329   -0.03963
AFIX  43
H17   2   -0.179231    0.100497    0.647497    11.00000   -1.20000
AFIX   0
C18   1   -0.012682    0.176927    0.758914    11.00000    0.07441    0.05568 =
         0.08503   -0.01068    0.02603   -0.01084
AFIX  43
H18   2    0.014159    0.117494    0.809047    11.00000   -1.20000
AFIX   0
C19   1    0.063539    0.273623    0.780001    11.00000    0.04916    0.05704 =
         0.06323   -0.00743    0.01497   -0.00807
AFIX  43
H19   2    0.142838    0.278588    0.843800    11.00000   -1.20000
AFIX   0
C20   1    0.024488    0.365790    0.707171    11.00000    0.03541    0.05795 =
         0.04862   -0.00978    0.01218   -0.00292
C21   1    0.101514    0.467527    0.727986    11.00000    0.03275    0.05378 =
         0.04156   -0.00558    0.00536   -0.00194
C22   1    0.527748    0.500018    0.822685    11.00000    0.04291    0.06925 =
         0.04278   -0.00581    0.00300   -0.00646
C23   1    0.678341    0.476564    0.838214    11.00000    0.04250    0.09062 =
         0.08785   -0.01480    0.00471   -0.00806
AFIX  93
H23A  2    0.750982    0.531560    0.856085    11.00000   -1.20000
H23B  2    0.711375    0.405109    0.831240    11.00000   -1.20000
AFIX   0
C24   1    0.454461    0.605641    0.829876    11.00000    0.04799    0.05886 =
         0.04891   -0.00633    0.00577   -0.01269
AFIX  43
H24   2    0.508705    0.670915    0.838749    11.00000   -1.20000
AFIX   0
C25   1    0.370287    0.428374    0.547678    11.00000    0.05271    0.08662 =
         0.04632    0.00315    0.00771   -0.00159
AFIX  43
H25   2    0.351811    0.502786    0.543531    11.00000   -1.20000
AFIX   0
C26   1    0.372217    0.366596    0.441232    11.00000    0.06481    0.13569 =
         0.04135   -0.01043    0.00819   -0.00611
AFIX  43
H26   2    0.354952    0.399932    0.364884    11.00000   -1.20000
AFIX   0
C27   1    0.472165    0.119572    0.826509    11.00000    0.10852    0.06139 =
         0.11630    0.00813    0.01865    0.02066
AFIX 137
H27A  2    0.571636    0.095015    0.805289    11.00000   -1.50000
H27B  2    0.391495    0.074541    0.786663    11.00000   -1.50000
H27C  2    0.469613    0.115257    0.913808    11.00000   -1.50000
AFIX   0
C28   1    0.424794    0.314089    0.865285    11.00000    0.04075    0.06134 =
         0.05319    0.00527    0.00281    0.00392
C29   1    0.239308    0.798046    0.795896    11.00000    0.07108    0.05106 =
         0.07445   -0.00327    0.01683   -0.00713
AFIX  23
H29A  2    0.305680    0.801944    0.729557    11.00000   -1.20000
H29B  2    0.302081    0.816039    0.871629    11.00000   -1.20000
AFIX   0
C30   1    0.107343    0.880851    0.773145    11.00000    0.09699    0.04906 =
         0.10263    0.00306    0.02550    0.00013
AFIX  23
H30A  2    0.150997    0.953509    0.774178    11.00000   -1.20000
H30B  2    0.052653    0.868501    0.692608    11.00000   -1.20000
AFIX   0
HKLF 4

REM  cu_CYC_HZL_10_108_0m_a.res in P2(1)
REM R1 =  0.0380 for    3559 Fo > 4sig(Fo)  and  0.0437 for all    3988 data
REM    300 parameters refined using      1 restraints

END

WGHT      0.0432      0.0299

REM No hydrogen bonds found for HTAB generation

REM Highest difference peak  0.164,  deepest hole -0.117,  1-sigma level  0.028
Q1    1   0.4660  0.4530  0.8150  11.00000  0.05    0.16
;
_shelx_res_checksum              56872
_olex2_submission_special_instructions 'No special instructions were received'
####################################################################### 
# 
# This file contains crystal structure data downloaded from the 
# Cambridge Structural Database (CSD) hosted by the Cambridge 
# Crystallographic Data Centre (CCDC).
# 
# Full information about CCDC data access policies and citation 
# guidelines are available at http://www.ccdc.cam.ac.uk/access/V1 
# 
# Audit and citation data items may have been added by the CCDC. 
# Please retain this information to preserve the provenance of 
# this file and to allow appropriate attribution of the data. 
# 
#######################################################################

data_20
_database_code_depnum_ccdc_archive 'CCDC 2381135'
loop_
_audit_author_name
_audit_author_address
'Ying-Chun Chen'
;Sichuan University
China
;
_audit_update_record             
;
2024-09-01 deposited with the CCDC.	2025-01-16 downloaded from the CCDC.
;
_audit_creation_date             2024-04-18
_audit_creation_method           
;
Olex2 1.3
(compiled 2020.11.12 svn.r5f609507 for OlexSys, GUI svn.r6408)
;
_shelx_SHELXL_version_number     2014/7
_chemical_name_common            ?
_chemical_name_systematic        ?
_chemical_formula_moiety         'C29 H28 N2 O4 S'
_chemical_formula_sum            'C29 H28 N2 O4 S'
_chemical_formula_weight         500.59
_chemical_melting_point          ?
loop_
_atom_type_symbol
_atom_type_description
_atom_type_scat_dispersion_real
_atom_type_scat_dispersion_imag
_atom_type_scat_source
C C 0.0033 0.0016 'International Tables Vol C Tables 4.2.6.8 and 6.1.1.4'
H H 0.0000 0.0000 'International Tables Vol C Tables 4.2.6.8 and 6.1.1.4'
N N 0.0061 0.0033 'International Tables Vol C Tables 4.2.6.8 and 6.1.1.4'
O O 0.0106 0.0060 'International Tables Vol C Tables 4.2.6.8 and 6.1.1.4'
S S 0.1246 0.1234 'International Tables Vol C Tables 4.2.6.8 and 6.1.1.4'

_shelx_space_group_comment       
;
The symmetry employed for this shelxl refinement is uniquely defined
by the following loop, which should always be used as a source of
symmetry information in preference to the above space-group names.
They are only intended as comments.
;
_space_group_crystal_system      triclinic
_space_group_IT_number           2
_space_group_name_H-M_alt        'P -1'
_space_group_name_Hall           '-P 1'
loop_
_space_group_symop_operation_xyz
'x, y, z'
'-x, -y, -z'

_cell_length_a                   7.4687(15)
_cell_length_b                   12.636(2)
_cell_length_c                   14.057(3)
_cell_angle_alpha                86.841(7)
_cell_angle_beta                 76.742(7)
_cell_angle_gamma                75.308(7)
_cell_volume                     1249.1(4)
_cell_formula_units_Z            2
_cell_measurement_reflns_used    3954
_cell_measurement_temperature    150(2)
_cell_measurement_theta_max      26.686
_cell_measurement_theta_min      2.231
_shelx_estimated_absorpt_T_max   ?
_shelx_estimated_absorpt_T_min   ?
_exptl_absorpt_coefficient_mu    0.168
_exptl_absorpt_correction_T_max  0.7456
_exptl_absorpt_correction_T_min  0.5155
_exptl_absorpt_correction_type   multi-scan
_exptl_absorpt_process_details   
;
SADABS-2016/2 (Bruker,2016/2) was used for absorption correction.
wR2(int) was 0.1519 before and 0.0834 after correction.
The Ratio of minimum to maximum transmission is 0.6914.
The \l/2 correction factor is Not present.
;
_exptl_absorpt_special_details   ?
_exptl_crystal_colour            'clear light colourless'
_exptl_crystal_colour_lustre     clear
_exptl_crystal_colour_modifier   light
_exptl_crystal_colour_primary    colourless
_exptl_crystal_density_diffrn    1.331
_exptl_crystal_density_meas      ?
_exptl_crystal_density_method    ?
_exptl_crystal_description       block
_exptl_crystal_F_000             528
_exptl_crystal_size_max          0.24
_exptl_crystal_size_mid          0.15
_exptl_crystal_size_min          0.1
_exptl_transmission_factor_max   ?
_exptl_transmission_factor_min   ?
_diffrn_reflns_av_R_equivalents  0.0923
_diffrn_reflns_av_unetI/netI     0.0765
_diffrn_reflns_Laue_measured_fraction_full 0.999
_diffrn_reflns_Laue_measured_fraction_max 0.935
_diffrn_reflns_limit_h_max       8
_diffrn_reflns_limit_h_min       -8
_diffrn_reflns_limit_k_max       15
_diffrn_reflns_limit_k_min       -15
_diffrn_reflns_limit_l_max       16
_diffrn_reflns_limit_l_min       -16
_diffrn_reflns_number            17419
_diffrn_reflns_point_group_measured_fraction_full 0.999
_diffrn_reflns_point_group_measured_fraction_max 0.935
_diffrn_reflns_theta_full        24.996
_diffrn_reflns_theta_max         24.996
_diffrn_reflns_theta_min         2.231
_diffrn_ambient_temperature      150.0
_diffrn_detector_area_resol_mean ?
_diffrn_measured_fraction_theta_full 0.999
_diffrn_measured_fraction_theta_max 0.935
_diffrn_measurement_device_type  'Bruker APEX-II CCD'
_diffrn_measurement_method       '\f and \w scans'
_diffrn_radiation_type           MoK\a
_diffrn_radiation_wavelength     0.71073
_diffrn_source                   ?
_diffrn_source_current           1.4
_diffrn_source_power             0.07
_diffrn_source_voltage           50.0
_diffrn_standards_number         0
_reflns_Friedel_coverage         0.000
_reflns_Friedel_fraction_full    .
_reflns_Friedel_fraction_max     .
_reflns_number_gt                3012
_reflns_number_total             4281
_reflns_special_details          
;
 Reflections were merged by SHELXL according to the crystal
 class for the calculation of statistics and refinement.
 
 _reflns_Friedel_fraction is defined as the number of unique
 Friedel pairs measured divided by the number that would be
 possible theoretically, ignoring centric projections and
 systematic absences.
;
_reflns_threshold_expression     'I > 2\s(I)'
_computing_cell_refinement       'SAINT V8.40B (?, 2016)'
_computing_data_collection       ?
_computing_data_reduction        'SAINT V8.40B (?, 2016)'
_computing_molecular_graphics    'Olex2 1.3 (Dolomanov et al., 2009)'
_computing_publication_material  'Olex2 1.3 (Dolomanov et al., 2009)'
_computing_structure_refinement  'SHELXL 2014/7 (Sheldrick, 2015)'
_computing_structure_solution    'SHELXT 2018/2 (Sheldrick, 2018)'
_refine_diff_density_max         0.896
_refine_diff_density_min         -0.436
_refine_diff_density_rms         0.101
_refine_ls_extinction_coef       .
_refine_ls_extinction_method     none
_refine_ls_goodness_of_fit_ref   1.113
_refine_ls_hydrogen_treatment    constr
_refine_ls_matrix_type           full
_refine_ls_number_parameters     330
_refine_ls_number_reflns         4281
_refine_ls_number_restraints     0
_refine_ls_R_factor_all          0.1265
_refine_ls_R_factor_gt           0.0965
_refine_ls_restrained_S_all      1.113
_refine_ls_shift/su_max          0.000
_refine_ls_shift/su_mean         0.000
_refine_ls_structure_factor_coef Fsqd
_refine_ls_weighting_details     
'w=1/[\s^2^(Fo^2^)+(0.1384P)^2^+2.7285P] where P=(Fo^2^+2Fc^2^)/3'
_refine_ls_weighting_scheme      calc
_refine_ls_wR_factor_gt          0.2626
_refine_ls_wR_factor_ref         0.2881
_refine_special_details          
;
 Refined as a 2-component twin.
;
_olex2_refinement_description    
;
1. Twinned data refinement
 Scales: 0.9989(5)
 0.0011(5)
2. Fixed Uiso
 At 1.2 times of:
  All C(H) groups, All C(H,H) groups
 At 1.5 times of:
  All C(H,H,H) groups, All O(H) groups
3.a Ternary CH refined with riding coordinates:
 C8(H8), C14(H14), C22(H22)
3.b Secondary CH2 refined with riding coordinates:
 C15(H15A,H15B)
3.c Aromatic/amide H refined with riding coordinates:
 C3(H3), C4(H4), C11(H11), C12(H12), C13(H13), C18(H18), C23(H23), C24(H24),
 C25(H25), C26(H26), C27(H27), C28(H28), C29(H29)
3.d Idealised Me refined as rotating group:
 C1(H1A,H1B,H1C), C16(H16A,H16B,H16C), C20(H20A,H20B,H20C)
3.e Idealised tetrahedral OH refined as rotating group:
 O2(H2)
;
_atom_sites_solution_hydrogens   geom
_atom_sites_solution_primary     dual
_atom_sites_solution_secondary   ?
loop_
_atom_site_label
_atom_site_type_symbol
_atom_site_fract_x
_atom_site_fract_y
_atom_site_fract_z
_atom_site_U_iso_or_equiv
_atom_site_adp_type
_atom_site_occupancy
_atom_site_site_symmetry_order
_atom_site_calc_flag
_atom_site_refinement_flags_posn
_atom_site_refinement_flags_adp
_atom_site_refinement_flags_occupancy
_atom_site_disorder_assembly
_atom_site_disorder_group
S1 S 0.5285(2) 0.01239(11) 0.76000(10) 0.0420(4) Uani 1 1 d . . . . .
O1 O 0.6796(5) 0.4306(3) 0.5931(3) 0.0485(10) Uani 1 1 d . . . . .
O2 O 0.1341(5) 0.5203(3) 0.5888(3) 0.0444(10) Uani 1 1 d . . . . .
H2 H 0.1747 0.5407 0.5318 0.067 Uiso 1 1 calc R U . . .
O3 O 0.4245(7) -0.0542(3) 0.7284(3) 0.0588(12) Uani 1 1 d . . . . .
O4 O 0.6500(6) -0.0310(3) 0.8248(3) 0.0546(11) Uani 1 1 d . . . . .
N1 N 0.3700(6) 0.1197(3) 0.8142(3) 0.0344(10) Uani 1 1 d . . . . .
N2 N 0.5058(6) 0.5812(4) 0.6870(3) 0.0395(11) Uani 1 1 d . . . . .
C1 C 0.9772(11) 0.1976(6) 0.4057(5) 0.068(2) Uani 1 1 d . . . . .
H1A H 1.1116 0.1801 0.4084 0.103 Uiso 1 1 calc R U . . .
H1B H 0.9270 0.2772 0.4066 0.103 Uiso 1 1 calc R U . . .
H1C H 0.9645 0.1676 0.3455 0.103 Uiso 1 1 calc R U . . .
C2 C 0.8676(9) 0.1484(4) 0.4927(4) 0.0454(14) Uani 1 1 d . . . . .
C3 C 0.9329(8) 0.1254(5) 0.5771(4) 0.0456(14) Uani 1 1 d . . . . .
H3 H 1.0501 0.1402 0.5799 0.055 Uiso 1 1 calc R U . . .
C4 C 0.8344(8) 0.0817(4) 0.6577(4) 0.0424(13) Uani 1 1 d . . . . .
H4 H 0.8839 0.0659 0.7148 0.051 Uiso 1 1 calc R U . . .
C5 C 0.6636(8) 0.0609(4) 0.6552(4) 0.0376(12) Uani 1 1 d . . . . .
C6 C 0.4282(7) 0.1923(4) 0.8693(4) 0.0325(11) Uani 1 1 d . . . . .
C7 C 0.4497(7) 0.2937(4) 0.8295(4) 0.0310(11) Uani 1 1 d . . . . .
C8 C 0.4118(7) 0.3169(4) 0.7283(4) 0.0318(11) Uani 1 1 d . . . . .
H8 H 0.5281 0.2771 0.6810 0.038 Uiso 1 1 calc R U . . .
C9 C 0.3620(7) 0.4359(4) 0.6923(4) 0.0323(11) Uani 1 1 d . . . . .
C10 C 0.2415(7) 0.5240(4) 0.7645(4) 0.0357(12) Uani 1 1 d . . . . .
C11 C 0.0708(9) 0.5322(5) 0.8294(4) 0.0517(15) Uani 1 1 d . . . . .
H11 H 0.0102 0.4737 0.8381 0.062 Uiso 1 1 calc R U . . .
C12 C -0.0116(10) 0.6300(6) 0.8828(5) 0.0673(19) Uani 1 1 d . . . . .
H12 H -0.1284 0.6369 0.9293 0.081 Uiso 1 1 calc R U . . .
C13 C 0.0732(11) 0.7159(6) 0.8691(5) 0.0656(19) Uani 1 1 d . . . . .
H13 H 0.0119 0.7820 0.9045 0.079 Uiso 1 1 calc R U . . .
C14 C 0.2095(7) 0.1727(4) 0.7687(4) 0.0362(12) Uani 1 1 d . . . . .
H14 H 0.1975 0.1204 0.7211 0.043 Uiso 1 1 calc R U . . .
C15 C 0.0270(8) 0.1985(5) 0.8484(4) 0.0453(14) Uani 1 1 d . . . . .
H15A H -0.0819 0.2311 0.8183 0.054 Uiso 1 1 calc R U . . .
H15B H 0.0351 0.2530 0.8942 0.054 Uiso 1 1 calc R U . . .
C16 C -0.0074(9) 0.0961(6) 0.9054(5) 0.0608(18) Uani 1 1 d . . . . .
H16A H -0.0115 0.0410 0.8601 0.091 Uiso 1 1 calc R U . . .
H16B H -0.1285 0.1152 0.9535 0.091 Uiso 1 1 calc R U . . .
H16C H 0.0958 0.0665 0.9392 0.091 Uiso 1 1 calc R U . . .
C17 C 0.2496(7) 0.2736(4) 0.7141(4) 0.0353(12) Uani 1 1 d . . . . .
C18 C 0.2465(10) 0.7077(5) 0.8045(5) 0.0521(15) Uani 1 1 d . . . . .
H18 H 0.3061 0.7667 0.7950 0.062 Uiso 1 1 calc R U . . .
C19 C 0.3291(8) 0.6103(4) 0.7546(4) 0.0380(12) Uani 1 1 d . . . . .
C20 C 0.6465(9) 0.6455(5) 0.6676(5) 0.0592(17) Uani 1 1 d . . . . .
H20A H 0.7693 0.5999 0.6340 0.089 Uiso 1 1 calc R U . . .
H20B H 0.6585 0.6720 0.7295 0.089 Uiso 1 1 calc R U . . .
H20C H 0.6063 0.7080 0.6263 0.089 Uiso 1 1 calc R U . . .
C21 C 0.5350(8) 0.4793(5) 0.6503(4) 0.0396(13) Uani 1 1 d . . . . .
C22 C 0.2589(8) 0.4237(4) 0.6095(4) 0.0352(12) Uani 1 1 d . . . . .
H22 H 0.3565 0.3970 0.5486 0.042 Uiso 1 1 calc R U . . .
C23 C 0.1618(8) 0.3333(4) 0.6496(4) 0.0401(13) Uani 1 1 d . . . . .
H23 H 0.0539 0.3212 0.6312 0.048 Uiso 1 1 calc R U . . .
C24 C 0.4533(8) 0.1642(5) 0.9632(4) 0.0407(13) Uani 1 1 d . . . . .
H24 H 0.4326 0.0969 0.9910 0.049 Uiso 1 1 calc R U . . .
C25 C 0.5083(8) 0.2343(5) 1.0154(4) 0.0488(15) Uani 1 1 d . . . . .
H25 H 0.5259 0.2153 1.0795 0.059 Uiso 1 1 calc R U . . .
C26 C 0.5381(8) 0.3327(5) 0.9749(4) 0.0475(14) Uani 1 1 d . . . . .
H26 H 0.5795 0.3800 1.0105 0.057 Uiso 1 1 calc R U . . .
C27 C 0.5074(8) 0.3617(5) 0.8825(4) 0.0413(13) Uani 1 1 d . . . . .
H27 H 0.5266 0.4296 0.8554 0.050 Uiso 1 1 calc R U . . .
C28 C 0.5956(9) 0.0819(5) 0.5703(4) 0.0466(14) Uani 1 1 d . . . . .
H28 H 0.4795 0.0659 0.5670 0.056 Uiso 1 1 calc R U . . .
C29 C 0.6971(9) 0.1256(5) 0.4914(4) 0.0480(15) Uani 1 1 d . . . . .
H29 H 0.6487 0.1407 0.4339 0.058 Uiso 1 1 calc R U . . .

loop_
_atom_site_aniso_label
_atom_site_aniso_U_11
_atom_site_aniso_U_22
_atom_site_aniso_U_33
_atom_site_aniso_U_23
_atom_site_aniso_U_13
_atom_site_aniso_U_12
S1 0.0528(9) 0.0261(7) 0.0455(8) 0.0058(6) -0.0105(6) -0.0086(6)
O1 0.043(2) 0.040(2) 0.051(2) 0.0112(19) 0.0051(19) -0.0063(18)
O2 0.045(2) 0.037(2) 0.043(2) 0.0137(17) -0.0082(17) 0.0012(17)
O3 0.075(3) 0.037(2) 0.068(3) 0.001(2) -0.012(2) -0.024(2)
O4 0.065(3) 0.038(2) 0.052(2) 0.0122(19) -0.017(2) 0.005(2)
N1 0.036(2) 0.030(2) 0.037(2) 0.0060(19) -0.0111(18) -0.0069(18)
N2 0.041(3) 0.033(2) 0.047(3) 0.010(2) -0.011(2) -0.014(2)
C1 0.082(5) 0.046(4) 0.065(4) 0.019(3) -0.002(4) -0.009(4)
C2 0.058(4) 0.027(3) 0.046(3) 0.000(2) -0.009(3) -0.004(3)
C3 0.047(3) 0.036(3) 0.053(3) -0.002(3) -0.011(3) -0.009(3)
C4 0.047(3) 0.036(3) 0.045(3) 0.003(2) -0.017(3) -0.007(2)
C5 0.048(3) 0.023(2) 0.038(3) -0.002(2) -0.012(2) 0.000(2)
C6 0.033(3) 0.029(3) 0.034(3) 0.000(2) -0.008(2) -0.005(2)
C7 0.029(2) 0.030(3) 0.034(3) 0.003(2) -0.009(2) -0.005(2)
C8 0.036(3) 0.028(3) 0.032(3) 0.007(2) -0.009(2) -0.009(2)
C9 0.039(3) 0.024(2) 0.032(3) 0.004(2) -0.006(2) -0.007(2)
C10 0.034(3) 0.032(3) 0.039(3) 0.003(2) -0.007(2) -0.006(2)
C11 0.049(4) 0.046(3) 0.051(4) -0.002(3) 0.000(3) -0.006(3)
C12 0.055(4) 0.066(5) 0.066(4) -0.015(4) 0.004(3) 0.000(3)
C13 0.080(5) 0.051(4) 0.056(4) -0.020(3) -0.010(4) 0.001(4)
C14 0.038(3) 0.034(3) 0.040(3) 0.005(2) -0.013(2) -0.012(2)
C15 0.038(3) 0.048(3) 0.051(3) 0.014(3) -0.011(3) -0.013(3)
C16 0.048(4) 0.073(5) 0.065(4) 0.031(4) -0.011(3) -0.029(3)
C17 0.039(3) 0.036(3) 0.032(3) 0.007(2) -0.009(2) -0.013(2)
C18 0.069(4) 0.036(3) 0.056(4) -0.003(3) -0.025(3) -0.012(3)
C19 0.044(3) 0.035(3) 0.037(3) 0.004(2) -0.015(2) -0.008(2)
C20 0.059(4) 0.054(4) 0.078(5) 0.017(4) -0.023(3) -0.032(3)
C21 0.038(3) 0.038(3) 0.042(3) 0.016(3) -0.010(2) -0.012(2)
C22 0.044(3) 0.030(3) 0.029(2) 0.005(2) -0.008(2) -0.006(2)
C23 0.045(3) 0.037(3) 0.044(3) 0.008(2) -0.018(2) -0.015(2)
C24 0.044(3) 0.039(3) 0.035(3) 0.009(2) -0.011(2) -0.003(2)
C25 0.054(4) 0.056(4) 0.036(3) 0.003(3) -0.020(3) -0.004(3)
C26 0.050(3) 0.048(3) 0.047(3) -0.003(3) -0.022(3) -0.005(3)
C27 0.042(3) 0.038(3) 0.046(3) 0.004(3) -0.017(2) -0.010(2)
C28 0.047(3) 0.048(3) 0.045(3) -0.008(3) -0.014(3) -0.006(3)
C29 0.067(4) 0.039(3) 0.033(3) 0.001(2) -0.015(3) -0.001(3)

_geom_special_details            
;
 All esds (except the esd in the dihedral angle between two l.s. planes)
 are estimated using the full covariance matrix.  The cell esds are taken
 into account individually in the estimation of esds in distances, angles
 and torsion angles; correlations between esds in cell parameters are only
 used when they are defined by crystal symmetry.  An approximate (isotropic)
 treatment of cell esds is used for estimating esds involving l.s. planes.
;
loop_
_geom_bond_atom_site_label_1
_geom_bond_atom_site_label_2
_geom_bond_distance
_geom_bond_site_symmetry_2
_geom_bond_publ_flag
S1 O3 1.428(4) . ?
S1 O4 1.423(4) . ?
S1 N1 1.645(4) . ?
S1 C5 1.760(6) . ?
O1 C21 1.229(7) . ?
O2 H2 0.8400 . ?
O2 C22 1.397(6) . ?
N1 C6 1.438(6) . ?
N1 C14 1.480(6) . ?
N2 C19 1.413(7) . ?
N2 C20 1.455(7) . ?
N2 C21 1.360(7) . ?
C1 H1A 0.9800 . ?
C1 H1B 0.9800 . ?
C1 H1C 0.9800 . ?
C1 C2 1.506(9) . ?
C2 C3 1.373(8) . ?
C2 C29 1.380(9) . ?
C3 H3 0.9500 . ?
C3 C4 1.372(8) . ?
C4 H4 0.9500 . ?
C4 C5 1.374(8) . ?
C5 C28 1.388(8) . ?
C6 C7 1.401(7) . ?
C6 C24 1.389(7) . ?
C7 C8 1.512(7) . ?
C7 C27 1.373(7) . ?
C8 H8 1.0000 . ?
C8 C9 1.540(6) . ?
C8 C17 1.506(7) . ?
C9 C10 1.510(7) . ?
C9 C21 1.514(7) . ?
C9 C22 1.569(7) . ?
C10 C11 1.370(8) . ?
C10 C19 1.393(7) . ?
C11 H11 0.9500 . ?
C11 C12 1.404(9) . ?
C12 H12 0.9500 . ?
C12 C13 1.373(11) . ?
C13 H13 0.9500 . ?
C13 C18 1.383(10) . ?
C14 H14 1.0000 . ?
C14 C15 1.528(8) . ?
C14 C17 1.512(7) . ?
C15 H15A 0.9900 . ?
C15 H15B 0.9900 . ?
C15 C16 1.530(8) . ?
C16 H16A 0.9800 . ?
C16 H16B 0.9800 . ?
C16 H16C 0.9800 . ?
C17 C23 1.330(7) . ?
C18 H18 0.9500 . ?
C18 C19 1.378(8) . ?
C20 H20A 0.9800 . ?
C20 H20B 0.9800 . ?
C20 H20C 0.9800 . ?
C22 H22 1.0000 . ?
C22 C23 1.520(7) . ?
C23 H23 0.9500 . ?
C24 H24 0.9500 . ?
C24 C25 1.374(8) . ?
C25 H25 0.9500 . ?
C25 C26 1.387(9) . ?
C26 H26 0.9500 . ?
C26 C27 1.383(8) . ?
C27 H27 0.9500 . ?
C28 H28 0.9500 . ?
C28 C29 1.367(9) . ?
C29 H29 0.9500 . ?

loop_
_geom_angle_atom_site_label_1
_geom_angle_atom_site_label_2
_geom_angle_atom_site_label_3
_geom_angle
_geom_angle_site_symmetry_1
_geom_angle_site_symmetry_3
_geom_angle_publ_flag
O3 S1 N1 106.3(3) . . ?
O3 S1 C5 107.8(3) . . ?
O4 S1 O3 120.1(3) . . ?
O4 S1 N1 107.2(2) . . ?
O4 S1 C5 108.2(3) . . ?
N1 S1 C5 106.7(2) . . ?
C22 O2 H2 109.5 . . ?
C6 N1 S1 119.3(3) . . ?
C6 N1 C14 114.7(4) . . ?
C14 N1 S1 118.7(3) . . ?
C19 N2 C20 124.7(5) . . ?
C21 N2 C19 110.6(4) . . ?
C21 N2 C20 124.3(5) . . ?
H1A C1 H1B 109.5 . . ?
H1A C1 H1C 109.5 . . ?
H1B C1 H1C 109.5 . . ?
C2 C1 H1A 109.5 . . ?
C2 C1 H1B 109.5 . . ?
C2 C1 H1C 109.5 . . ?
C3 C2 C1 121.2(6) . . ?
C3 C2 C29 117.3(5) . . ?
C29 C2 C1 121.5(6) . . ?
C2 C3 H3 118.9 . . ?
C4 C3 C2 122.2(6) . . ?
C4 C3 H3 118.9 . . ?
C3 C4 H4 120.2 . . ?
C3 C4 C5 119.6(5) . . ?
C5 C4 H4 120.2 . . ?
C4 C5 S1 120.3(4) . . ?
C4 C5 C28 119.4(5) . . ?
C28 C5 S1 120.3(4) . . ?
C7 C6 N1 119.4(4) . . ?
C24 C6 N1 120.0(5) . . ?
C24 C6 C7 120.5(5) . . ?
C6 C7 C8 115.7(4) . . ?
C27 C7 C6 118.8(5) . . ?
C27 C7 C8 125.4(5) . . ?
C7 C8 H8 107.0 . . ?
C7 C8 C9 119.9(4) . . ?
C9 C8 H8 107.0 . . ?
C17 C8 C7 112.3(4) . . ?
C17 C8 H8 107.0 . . ?
C17 C8 C9 103.1(4) . . ?
C8 C9 C22 101.0(4) . . ?
C10 C9 C8 118.7(4) . . ?
C10 C9 C21 102.5(4) . . ?
C10 C9 C22 111.3(4) . . ?
C21 C9 C8 113.2(4) . . ?
C21 C9 C22 110.2(4) . . ?
C11 C10 C9 131.9(5) . . ?
C11 C10 C19 119.9(5) . . ?
C19 C10 C9 108.1(4) . . ?
C10 C11 H11 121.1 . . ?
C10 C11 C12 117.9(6) . . ?
C12 C11 H11 121.1 . . ?
C11 C12 H12 119.3 . . ?
C13 C12 C11 121.3(6) . . ?
C13 C12 H12 119.3 . . ?
C12 C13 H13 119.5 . . ?
C12 C13 C18 121.1(6) . . ?
C18 C13 H13 119.5 . . ?
N1 C14 H14 108.7 . . ?
N1 C14 C15 108.7(4) . . ?
N1 C14 C17 109.4(4) . . ?
C15 C14 H14 108.7 . . ?
C17 C14 H14 108.7 . . ?
C17 C14 C15 112.6(4) . . ?
C14 C15 H15A 109.2 . . ?
C14 C15 H15B 109.2 . . ?
C14 C15 C16 111.9(5) . . ?
H15A C15 H15B 107.9 . . ?
C16 C15 H15A 109.2 . . ?
C16 C15 H15B 109.2 . . ?
C15 C16 H16A 109.5 . . ?
C15 C16 H16B 109.5 . . ?
C15 C16 H16C 109.5 . . ?
H16A C16 H16B 109.5 . . ?
H16A C16 H16C 109.5 . . ?
H16B C16 H16C 109.5 . . ?
C8 C17 C14 119.8(4) . . ?
C23 C17 C8 111.2(5) . . ?
C23 C17 C14 129.0(5) . . ?
C13 C18 H18 121.4 . . ?
C19 C18 C13 117.2(6) . . ?
C19 C18 H18 121.4 . . ?
C10 C19 N2 109.6(5) . . ?
C18 C19 N2 127.9(5) . . ?
C18 C19 C10 122.5(5) . . ?
N2 C20 H20A 109.5 . . ?
N2 C20 H20B 109.5 . . ?
N2 C20 H20C 109.5 . . ?
H20A C20 H20B 109.5 . . ?
H20A C20 H20C 109.5 . . ?
H20B C20 H20C 109.5 . . ?
O1 C21 N2 125.2(5) . . ?
O1 C21 C9 125.9(5) . . ?
N2 C21 C9 108.9(5) . . ?
O2 C22 C9 114.0(4) . . ?
O2 C22 H22 109.0 . . ?
O2 C22 C23 113.7(4) . . ?
C9 C22 H22 109.0 . . ?
C23 C22 C9 101.9(4) . . ?
C23 C22 H22 109.0 . . ?
C17 C23 C22 110.2(5) . . ?
C17 C23 H23 124.9 . . ?
C22 C23 H23 124.9 . . ?
C6 C24 H24 120.2 . . ?
C25 C24 C6 119.5(5) . . ?
C25 C24 H24 120.2 . . ?
C24 C25 H25 119.9 . . ?
C24 C25 C26 120.3(5) . . ?
C26 C25 H25 119.9 . . ?
C25 C26 H26 120.1 . . ?
C27 C26 C25 119.9(5) . . ?
C27 C26 H26 120.1 . . ?
C7 C27 C26 120.8(5) . . ?
C7 C27 H27 119.6 . . ?
C26 C27 H27 119.6 . . ?
C5 C28 H28 120.3 . . ?
C29 C28 C5 119.5(6) . . ?
C29 C28 H28 120.3 . . ?
C2 C29 H29 119.0 . . ?
C28 C29 C2 122.0(5) . . ?
C28 C29 H29 119.0 . . ?

loop_
_geom_torsion_atom_site_label_1
_geom_torsion_atom_site_label_2
_geom_torsion_atom_site_label_3
_geom_torsion_atom_site_label_4
_geom_torsion
_geom_torsion_site_symmetry_1
_geom_torsion_site_symmetry_2
_geom_torsion_site_symmetry_3
_geom_torsion_site_symmetry_4
_geom_torsion_publ_flag
S1 N1 C6 C7 104.2(5) . . . . ?
S1 N1 C6 C24 -79.0(6) . . . . ?
S1 N1 C14 C15 136.3(4) . . . . ?
S1 N1 C14 C17 -100.4(4) . . . . ?
S1 C5 C28 C29 176.2(4) . . . . ?
O2 C22 C23 C17 -145.9(5) . . . . ?
O3 S1 N1 C6 168.9(4) . . . . ?
O3 S1 N1 C14 -42.6(4) . . . . ?
O3 S1 C5 C4 -149.7(4) . . . . ?
O3 S1 C5 C28 32.4(5) . . . . ?
O4 S1 N1 C6 39.4(4) . . . . ?
O4 S1 N1 C14 -172.1(4) . . . . ?
O4 S1 C5 C4 -18.5(5) . . . . ?
O4 S1 C5 C28 163.6(4) . . . . ?
N1 S1 C5 C4 96.5(5) . . . . ?
N1 S1 C5 C28 -81.4(5) . . . . ?
N1 C6 C7 C8 -1.1(7) . . . . ?
N1 C6 C7 C27 -179.3(5) . . . . ?
N1 C6 C24 C25 -179.8(5) . . . . ?
N1 C14 C15 C16 -56.5(6) . . . . ?
N1 C14 C17 C8 -11.6(7) . . . . ?
N1 C14 C17 C23 166.7(5) . . . . ?
C1 C2 C3 C4 179.3(6) . . . . ?
C1 C2 C29 C28 -179.4(6) . . . . ?
C2 C3 C4 C5 -0.7(9) . . . . ?
C3 C2 C29 C28 0.0(8) . . . . ?
C3 C4 C5 S1 -176.3(4) . . . . ?
C3 C4 C5 C28 1.7(8) . . . . ?
C4 C5 C28 C29 -1.8(8) . . . . ?
C5 S1 N1 C6 -76.3(4) . . . . ?
C5 S1 N1 C14 72.2(4) . . . . ?
C5 C28 C29 C2 0.9(9) . . . . ?
C6 N1 C14 C15 -73.8(5) . . . . ?
C6 N1 C14 C17 49.5(6) . . . . ?
C6 C7 C8 C9 158.5(4) . . . . ?
C6 C7 C8 C17 37.4(6) . . . . ?
C6 C7 C27 C26 -2.1(8) . . . . ?
C6 C24 C25 C26 0.2(9) . . . . ?
C7 C6 C24 C25 -3.1(8) . . . . ?
C7 C8 C9 C10 -36.3(7) . . . . ?
C7 C8 C9 C21 83.9(6) . . . . ?
C7 C8 C9 C22 -158.3(4) . . . . ?
C7 C8 C17 C14 -30.4(7) . . . . ?
C7 C8 C17 C23 151.0(5) . . . . ?
C8 C7 C27 C26 179.9(5) . . . . ?
C8 C9 C10 C11 -51.2(8) . . . . ?
C8 C9 C10 C19 131.5(5) . . . . ?
C8 C9 C21 O1 45.2(7) . . . . ?
C8 C9 C21 N2 -134.2(4) . . . . ?
C8 C9 C22 O2 156.2(4) . . . . ?
C8 C9 C22 C23 33.3(5) . . . . ?
C8 C17 C23 C22 1.6(6) . . . . ?
C9 C8 C17 C14 -160.7(4) . . . . ?
C9 C8 C17 C23 20.7(6) . . . . ?
C9 C10 C11 C12 -175.7(6) . . . . ?
C9 C10 C19 N2 -4.8(6) . . . . ?
C9 C10 C19 C18 174.4(5) . . . . ?
C9 C22 C23 C17 -22.7(6) . . . . ?
C10 C9 C21 O1 174.2(5) . . . . ?
C10 C9 C21 N2 -5.2(5) . . . . ?
C10 C9 C22 O2 29.2(6) . . . . ?
C10 C9 C22 C23 -93.7(5) . . . . ?
C10 C11 C12 C13 1.4(11) . . . . ?
C11 C10 C19 N2 177.5(5) . . . . ?
C11 C10 C19 C18 -3.3(8) . . . . ?
C11 C12 C13 C18 -2.3(12) . . . . ?
C12 C13 C18 C19 0.3(10) . . . . ?
C13 C18 C19 N2 -178.5(6) . . . . ?
C13 C18 C19 C10 2.5(9) . . . . ?
C14 N1 C6 C7 -45.5(6) . . . . ?
C14 N1 C6 C24 131.2(5) . . . . ?
C14 C17 C23 C22 -176.8(5) . . . . ?
C15 C14 C17 C8 109.4(5) . . . . ?
C15 C14 C17 C23 -72.3(7) . . . . ?
C17 C8 C9 C10 89.3(5) . . . . ?
C17 C8 C9 C21 -150.5(4) . . . . ?
C17 C8 C9 C22 -32.7(5) . . . . ?
C17 C14 C15 C16 -177.9(5) . . . . ?
C19 N2 C21 O1 -176.8(5) . . . . ?
C19 N2 C21 C9 2.6(6) . . . . ?
C19 C10 C11 C12 1.2(9) . . . . ?
C20 N2 C19 C10 -172.0(5) . . . . ?
C20 N2 C19 C18 8.8(9) . . . . ?
C20 N2 C21 O1 -3.3(9) . . . . ?
C20 N2 C21 C9 176.1(5) . . . . ?
C21 N2 C19 C10 1.5(6) . . . . ?
C21 N2 C19 C18 -177.7(5) . . . . ?
C21 C9 C10 C11 -176.8(6) . . . . ?
C21 C9 C10 C19 6.0(5) . . . . ?
C21 C9 C22 O2 -83.8(5) . . . . ?
C21 C9 C22 C23 153.3(4) . . . . ?
C22 C9 C10 C11 65.4(7) . . . . ?
C22 C9 C10 C19 -111.8(5) . . . . ?
C22 C9 C21 O1 -67.2(7) . . . . ?
C22 C9 C21 N2 113.4(5) . . . . ?
C24 C6 C7 C8 -177.8(5) . . . . ?
C24 C6 C7 C27 4.0(8) . . . . ?
C24 C25 C26 C27 1.8(9) . . . . ?
C25 C26 C27 C7 -0.8(9) . . . . ?
C27 C7 C8 C9 -23.4(7) . . . . ?
C27 C7 C8 C17 -144.6(5) . . . . ?
C29 C2 C3 C4 -0.2(8) . . . . ?

_shelx_res_file                  
;
    mo_cyc_hzl_12_50_0m_a.res created by SHELXL-2014/7

TITL mo_cyc_hzl_12_50_0m_a.res in P-1
CELL 0.71073 7.4687 12.6364 14.0572 86.841 76.742 75.308
ZERR 2 0.0015 0.0023 0.0027 0.007 0.007 0.007
LATT 1
SFAC C H N O S
UNIT 58 56 4 8 2

L.S. 11
PLAN  1 0 0
TEMP -123.15
CONF
HTAB
BOND $H
MORE -1
fmap 2
acta
TWIN -1 0 0 0 -1 0 -0.866 0.007 1 2
OMIT -3 50
REM <olex2.extras>
REM <HklSrc "%.\\mo_cyc_hzl_12_50_0m_a.hkl">
REM </olex2.extras>

WGHT    0.138400    2.728500
BASF   0.00112
FVAR       0.90400
S1    5    0.528459    0.012393    0.760003    11.00000    0.05285    0.02606 =
         0.04547    0.00583   -0.01050   -0.00863
O1    4    0.679601    0.430561    0.593090    11.00000    0.04317    0.04009 =
         0.05100    0.01124    0.00505   -0.00626
O2    4    0.134149    0.520297    0.588813    11.00000    0.04525    0.03663 =
         0.04269    0.01370   -0.00818    0.00121
AFIX 147
H2    2    0.174715    0.540672    0.531813    11.00000   -1.50000
AFIX   0
O3    4    0.424466   -0.054191    0.728360    11.00000    0.07479    0.03673 =
         0.06800    0.00086   -0.01154   -0.02377
O4    4    0.649982   -0.030996    0.824784    11.00000    0.06515    0.03795 =
         0.05165    0.01216   -0.01748    0.00492
N1    3    0.370032    0.119694    0.814176    11.00000    0.03571    0.03006 =
         0.03748    0.00599   -0.01108   -0.00686
N2    3    0.505758    0.581151    0.687011    11.00000    0.04085    0.03271 =
         0.04732    0.00997   -0.01099   -0.01430
C1    1    0.977242    0.197624    0.405709    11.00000    0.08212    0.04552 =
         0.06452    0.01941   -0.00243   -0.00905
AFIX 137
H1A   2    1.111566    0.180081    0.408358    11.00000   -1.50000
H1B   2    0.927013    0.277222    0.406636    11.00000   -1.50000
H1C   2    0.964490    0.167567    0.345501    11.00000   -1.50000
AFIX   0
C2    1    0.867602    0.148450    0.492744    11.00000    0.05778    0.02750 =
         0.04577   -0.00035   -0.00872   -0.00370
C3    1    0.932908    0.125404    0.577148    11.00000    0.04721    0.03643 =
         0.05255   -0.00215   -0.01111   -0.00858
AFIX  43
H3    2    1.050139    0.140215    0.579889    11.00000   -1.20000
AFIX   0
C4    1    0.834370    0.081680    0.657666    11.00000    0.04734    0.03635 =
         0.04477    0.00254   -0.01663   -0.00728
AFIX  43
H4    2    0.883918    0.065868    0.714779    11.00000   -1.20000
AFIX   0
C5    1    0.663588    0.060910    0.655175    11.00000    0.04790    0.02281 =
         0.03843   -0.00245   -0.01217    0.00039
C6    1    0.428223    0.192328    0.869320    11.00000    0.03310    0.02902 =
         0.03388   -0.00010   -0.00774   -0.00499
C7    1    0.449698    0.293708    0.829536    11.00000    0.02890    0.03015 =
         0.03370    0.00346   -0.00944   -0.00544
C8    1    0.411780    0.316936    0.728329    11.00000    0.03578    0.02794 =
         0.03183    0.00695   -0.00869   -0.00880
AFIX  13
H8    2    0.528077    0.277105    0.681037    11.00000   -1.20000
AFIX   0
C9    1    0.361952    0.435878    0.692297    11.00000    0.03942    0.02352 =
         0.03224    0.00411   -0.00645   -0.00676
C10   1    0.241459    0.524027    0.764529    11.00000    0.03401    0.03232 =
         0.03904    0.00256   -0.00733   -0.00625
C11   1    0.070797    0.532235    0.829438    11.00000    0.04878    0.04618 =
         0.05150   -0.00220   -0.00011   -0.00578
AFIX  43
H11   2    0.010177    0.473659    0.838074    11.00000   -1.20000
AFIX   0
C12   1   -0.011607    0.629987    0.882773    11.00000    0.05484    0.06605 =
         0.06603   -0.01456    0.00373   -0.00035
AFIX  43
H12   2   -0.128436    0.636861    0.929282    11.00000   -1.20000
AFIX   0
C13   1    0.073240    0.715862    0.869075    11.00000    0.08014    0.05075 =
         0.05578   -0.02035   -0.00974    0.00140
AFIX  43
H13   2    0.011916    0.781956    0.904501    11.00000   -1.20000
AFIX   0
C14   1    0.209495    0.172692    0.768699    11.00000    0.03779    0.03410 =
         0.04009    0.00529   -0.01286   -0.01249
AFIX  13
H14   2    0.197492    0.120374    0.721058    11.00000   -1.20000
AFIX   0
C15   1    0.027035    0.198498    0.848448    11.00000    0.03772    0.04765 =
         0.05078    0.01434   -0.01084   -0.01303
AFIX  23
H15A  2   -0.081854    0.231062    0.818260    11.00000   -1.20000
H15B  2    0.035143    0.253049    0.894186    11.00000   -1.20000
AFIX   0
C16   1   -0.007362    0.096100    0.905438    11.00000    0.04836    0.07266 =
         0.06470    0.03094   -0.01103   -0.02900
AFIX 137
H16A  2   -0.011456    0.041016    0.860092    11.00000   -1.50000
H16B  2   -0.128479    0.115165    0.953540    11.00000   -1.50000
H16C  2    0.095821    0.066547    0.939175    11.00000   -1.50000
AFIX   0
C17   1    0.249553    0.273619    0.714113    11.00000    0.03916    0.03620 =
         0.03222    0.00664   -0.00895   -0.01266
C18   1    0.246516    0.707669    0.804538    11.00000    0.06914    0.03622 =
         0.05616   -0.00251   -0.02548   -0.01169
AFIX  43
H18   2    0.306109    0.766699    0.795015    11.00000   -1.20000
AFIX   0
C19   1    0.329085    0.610299    0.754636    11.00000    0.04433    0.03455 =
         0.03687    0.00376   -0.01472   -0.00836
C20   1    0.646462    0.645535    0.667587    11.00000    0.05854    0.05363 =
         0.07764    0.01741   -0.02303   -0.03232
AFIX 137
H20A  2    0.769281    0.599890    0.633955    11.00000   -1.50000
H20B  2    0.658534    0.672032    0.729471    11.00000   -1.50000
H20C  2    0.606309    0.708032    0.626256    11.00000   -1.50000
AFIX   0
C21   1    0.535008    0.479261    0.650320    11.00000    0.03840    0.03828 =
         0.04204    0.01578   -0.01044   -0.01158
C22   1    0.258895    0.423733    0.609520    11.00000    0.04414    0.02992 =
         0.02917    0.00543   -0.00800   -0.00619
AFIX  13
H22   2    0.356526    0.397011    0.548582    11.00000   -1.20000
AFIX   0
C23   1    0.161756    0.333299    0.649596    11.00000    0.04472    0.03713 =
         0.04380    0.00844   -0.01757   -0.01457
AFIX  43
H23   2    0.053854    0.321181    0.631188    11.00000   -1.20000
AFIX   0
C24   1    0.453295    0.164170    0.963173    11.00000    0.04412    0.03855 =
         0.03529    0.00924   -0.01095   -0.00265
AFIX  43
H24   2    0.432562    0.096891    0.991044    11.00000   -1.20000
AFIX   0
C25   1    0.508270    0.234284    1.015390    11.00000    0.05352    0.05622 =
         0.03587    0.00333   -0.01952   -0.00443
AFIX  43
H25   2    0.525934    0.215309    1.079529    11.00000   -1.20000
AFIX   0
C26   1    0.538111    0.332687    0.974867    11.00000    0.05005    0.04784 =
         0.04670   -0.00331   -0.02198   -0.00498
AFIX  43
H26   2    0.579541    0.380045    1.010482    11.00000   -1.20000
AFIX   0
C27   1    0.507447    0.361740    0.882526    11.00000    0.04231    0.03849 =
         0.04639    0.00407   -0.01701   -0.01033
AFIX  43
H27   2    0.526578    0.429618    0.855419    11.00000   -1.20000
AFIX   0
C28   1    0.595616    0.081874    0.570262    11.00000    0.04657    0.04778 =
         0.04484   -0.00792   -0.01389   -0.00572
AFIX  43
H28   2    0.479495    0.065949    0.567006    11.00000   -1.20000
AFIX   0
C29   1    0.697081    0.125615    0.491365    11.00000    0.06679    0.03908 =
         0.03306    0.00072   -0.01489   -0.00100
AFIX  43
H29   2    0.648718    0.140745    0.433853    11.00000   -1.20000
AFIX   0
HKLF 4

REM  mo_cyc_hzl_12_50_0m_a.res in P-1
REM R1 =  0.0965 for    3012 Fo > 4sig(Fo)  and  0.1265 for all    4281 data
REM    330 parameters refined using      0 restraints

END

WGHT      0.1384      2.7232

REM Instructions for potential hydrogen bonds
EQIV $1 -x+1, -y+1, -z+1
HTAB O2 O1_$1
EQIV $2 x+1, y, z
HTAB C20 O2_$2
EQIV $3 -x+1, -y, -z+2
HTAB C24 O4_$3

REM Highest difference peak  0.896,  deepest hole -0.436,  1-sigma level  0.101
Q1    1   0.6929  0.0095  0.7594  11.00000  0.05    0.90
;
_shelx_res_checksum              68855
_olex2_submission_special_instructions 'No special instructions were received'
loop_
_twin_individual_id
_twin_individual_mass_fraction_refined
1 0.9989(5)
2 0.0011(5)

####################################################################### 
# 
# This file contains crystal structure data downloaded from the 
# Cambridge Structural Database (CSD) hosted by the Cambridge 
# Crystallographic Data Centre (CCDC).
# 
# Full information about CCDC data access policies and citation 
# guidelines are available at http://www.ccdc.cam.ac.uk/access/V1 
# 
# Audit and citation data items may have been added by the CCDC. 
# Please retain this information to preserve the provenance of 
# this file and to allow appropriate attribution of the data. 
# 
#######################################################################

data_18
_database_code_depnum_ccdc_archive 'CCDC 2381134'
loop_
_audit_author_name
_audit_author_address
'Ying-Chun Chen'
;Sichuan University
China
;
_audit_update_record             
;
2024-09-01 deposited with the CCDC.	2025-01-16 downloaded from the CCDC.
;
_audit_creation_date             2024-05-30
_audit_creation_method           
;
Olex2 1.3
(compiled 2020.11.12 svn.r5f609507 for OlexSys, GUI svn.r6408)
;
_shelx_SHELXL_version_number     2014/7
_chemical_name_common            ?
_chemical_name_systematic        ?
_chemical_formula_moiety         'C28 H20 F3 N O2'
_chemical_formula_sum            'C28 H20 F3 N O2'
_chemical_formula_weight         459.45
_chemical_melting_point          ?
loop_
_atom_type_symbol
_atom_type_description
_atom_type_scat_dispersion_real
_atom_type_scat_dispersion_imag
_atom_type_scat_source
C C 0.0033 0.0016 'International Tables Vol C Tables 4.2.6.8 and 6.1.1.4'
H H 0.0000 0.0000 'International Tables Vol C Tables 4.2.6.8 and 6.1.1.4'
F F 0.0171 0.0103 'International Tables Vol C Tables 4.2.6.8 and 6.1.1.4'
N N 0.0061 0.0033 'International Tables Vol C Tables 4.2.6.8 and 6.1.1.4'
O O 0.0106 0.0060 'International Tables Vol C Tables 4.2.6.8 and 6.1.1.4'

_shelx_space_group_comment       
;
The symmetry employed for this shelxl refinement is uniquely defined
by the following loop, which should always be used as a source of
symmetry information in preference to the above space-group names.
They are only intended as comments.
;
_space_group_crystal_system      triclinic
_space_group_IT_number           2
_space_group_name_H-M_alt        'P -1'
_space_group_name_Hall           '-P 1'
loop_
_space_group_symop_operation_xyz
'x, y, z'
'-x, -y, -z'

_cell_length_a                   9.9196(10)
_cell_length_b                   9.9973(9)
_cell_length_c                   11.8824(11)
_cell_angle_alpha                91.791(4)
_cell_angle_beta                 104.104(4)
_cell_angle_gamma                102.384(3)
_cell_volume                     1111.91(18)
_cell_formula_units_Z            2
_cell_measurement_reflns_used    6042
_cell_measurement_temperature    227(2)
_cell_measurement_theta_max      26.180
_cell_measurement_theta_min      2.175
_shelx_estimated_absorpt_T_max   0.990
_shelx_estimated_absorpt_T_min   0.955
_exptl_absorpt_coefficient_mu    0.103
_exptl_absorpt_correction_T_max  0.7456
_exptl_absorpt_correction_T_min  0.3870
_exptl_absorpt_correction_type   multi-scan
_exptl_absorpt_process_details   
;
SADABS-2016/2 (Bruker,2016/2) was used for absorption correction.
wR2(int) was 0.1603 before and 0.0995 after correction.
The Ratio of minimum to maximum transmission is 0.5190.
The \l/2 correction factor is Not present.
;
_exptl_absorpt_special_details   ?
_exptl_crystal_colour            'clear light colourless'
_exptl_crystal_colour_lustre     clear
_exptl_crystal_colour_modifier   light
_exptl_crystal_colour_primary    colourless
_exptl_crystal_density_diffrn    1.372
_exptl_crystal_density_meas      ?
_exptl_crystal_density_method    ?
_exptl_crystal_description       plate
_exptl_crystal_F_000             476
_exptl_crystal_size_max          0.45
_exptl_crystal_size_mid          0.37
_exptl_crystal_size_min          0.1
_exptl_transmission_factor_max   ?
_exptl_transmission_factor_min   ?
_diffrn_reflns_av_R_equivalents  0.0935
_diffrn_reflns_av_unetI/netI     0.0893
_diffrn_reflns_Laue_measured_fraction_full 0.991
_diffrn_reflns_Laue_measured_fraction_max 0.990
_diffrn_reflns_limit_h_max       12
_diffrn_reflns_limit_h_min       -12
_diffrn_reflns_limit_k_max       12
_diffrn_reflns_limit_k_min       -11
_diffrn_reflns_limit_l_max       15
_diffrn_reflns_limit_l_min       -15
_diffrn_reflns_number            18358
_diffrn_reflns_point_group_measured_fraction_full 0.991
_diffrn_reflns_point_group_measured_fraction_max 0.990
_diffrn_reflns_theta_full        25.242
_diffrn_reflns_theta_max         27.506
_diffrn_reflns_theta_min         2.429
_diffrn_ambient_temperature      227.0
_diffrn_detector_area_resol_mean ?
_diffrn_measured_fraction_theta_full 0.991
_diffrn_measured_fraction_theta_max 0.990
_diffrn_measurement_device_type  'Bruker APEX-II CCD'
_diffrn_measurement_method       '\f and \w scans'
_diffrn_radiation_type           MoK\a
_diffrn_radiation_wavelength     0.71073
_diffrn_source                   ?
_diffrn_source_current           1.4
_diffrn_source_power             0.07
_diffrn_source_voltage           50.0
_diffrn_standards_number         0
_reflns_Friedel_coverage         0.000
_reflns_Friedel_fraction_full    .
_reflns_Friedel_fraction_max     .
_reflns_number_gt                3218
_reflns_number_total             5062
_reflns_special_details          
;
 Reflections were merged by SHELXL according to the crystal
 class for the calculation of statistics and refinement.
 
 _reflns_Friedel_fraction is defined as the number of unique
 Friedel pairs measured divided by the number that would be
 possible theoretically, ignoring centric projections and
 systematic absences.
;
_reflns_threshold_expression     'I > 2\s(I)'
_computing_cell_refinement       'SAINT V8.40B (?, 2016)'
_computing_data_collection       ?
_computing_data_reduction        'SAINT V8.40B (?, 2016)'
_computing_molecular_graphics    'Olex2 1.3 (Dolomanov et al., 2009)'
_computing_publication_material  'Olex2 1.3 (Dolomanov et al., 2009)'
_computing_structure_refinement  'SHELXL 2014/7 (Sheldrick, 2015)'
_computing_structure_solution    'SHELXT 2018/2 (Sheldrick, 2018)'
_refine_diff_density_max         0.252
_refine_diff_density_min         -0.282
_refine_diff_density_rms         0.052
_refine_ls_extinction_coef       .
_refine_ls_extinction_method     none
_refine_ls_goodness_of_fit_ref   1.055
_refine_ls_hydrogen_treatment    constr
_refine_ls_matrix_type           full
_refine_ls_number_parameters     308
_refine_ls_number_reflns         5062
_refine_ls_number_restraints     0
_refine_ls_R_factor_all          0.1065
_refine_ls_R_factor_gt           0.0703
_refine_ls_restrained_S_all      1.055
_refine_ls_shift/su_max          0.000
_refine_ls_shift/su_mean         0.000
_refine_ls_structure_factor_coef Fsqd
_refine_ls_weighting_details     
'w=1/[\s^2^(Fo^2^)+(0.1166P)^2^] where P=(Fo^2^+2Fc^2^)/3'
_refine_ls_weighting_scheme      calc
_refine_ls_wR_factor_gt          0.1888
_refine_ls_wR_factor_ref         0.2161
_refine_special_details          ?
_olex2_refinement_description    
;
1. Fixed Uiso
 At 1.2 times of:
  All C(H) groups, All C(H,H) groups
 At 1.5 times of:
  All C(H,H,H) groups
2.a Ternary CH refined with riding coordinates:
 C2(H2), C7(H7)
2.b Secondary CH2 refined with riding coordinates:
 C14(H14A,H14B)
2.c Aromatic/amide H refined with riding coordinates:
 C28(H28), C27(H27), C3(H3), C10(H10), C11(H11), C12(H12), C13(H13), C17(H17),
 C18(H18), C19(H19), C20(H20), C24(H24), C25(H25)
2.d Idealised Me refined as rotating group:
 C22(H22A,H22B,H22C)
;
_atom_sites_solution_hydrogens   geom
_atom_sites_solution_primary     dual
_atom_sites_solution_secondary   ?
loop_
_atom_site_label
_atom_site_type_symbol
_atom_site_fract_x
_atom_site_fract_y
_atom_site_fract_z
_atom_site_U_iso_or_equiv
_atom_site_adp_type
_atom_site_occupancy
_atom_site_site_symmetry_order
_atom_site_calc_flag
_atom_site_refinement_flags_posn
_atom_site_refinement_flags_adp
_atom_site_refinement_flags_occupancy
_atom_site_disorder_assembly
_atom_site_disorder_group
O1 O 0.16139(16) 0.59609(18) 0.00923(14) 0.0648(5) Uani 1 1 d . . . . .
O2 O 0.55501(18) 1.08542(16) 0.17024(15) 0.0652(5) Uani 1 1 d . . . . .
C1 C 0.2846(2) 0.8646(2) 0.15536(18) 0.0464(5) Uani 1 1 d . . . . .
C2 C 0.4425(2) 0.7783(2) 0.10331(16) 0.0422(5) Uani 1 1 d . . . . .
H2 H 0.5282 0.8165 0.0758 0.051 Uiso 1 1 calc R U . . .
N3 N 0.62434(19) 1.01386(18) 0.35214(16) 0.0525(5) Uani 1 1 d . . . . .
C28 C -0.1335(3) 0.5314(3) 0.3836(2) 0.0728(7) Uani 1 1 d . . . . .
H28 H -0.1710 0.4561 0.4210 0.087 Uiso 1 1 calc R U . . .
C27 C -0.1576(3) 0.6566(3) 0.4054(3) 0.0761(8) Uani 1 1 d . . . . .
H27 H -0.2147 0.6672 0.4561 0.091 Uiso 1 1 calc R U . . .
C3 C -0.0994(2) 0.7687(3) 0.3543(2) 0.0634(6) Uani 1 1 d . . . . .
H3 H -0.1163 0.8552 0.3712 0.076 Uiso 1 1 calc R U . . .
C4 C -0.0159(2) 0.7555(2) 0.27786(18) 0.0499(5) Uani 1 1 d . . . . .
C5 C 0.0604(2) 0.8752(2) 0.2297(2) 0.0528(5) Uani 1 1 d . . . . .
C6 C 0.1743(2) 0.8737(2) 0.19157(19) 0.0503(5) Uani 1 1 d . . . . .
C7 C 0.3087(2) 0.8272(2) 0.03812(18) 0.0487(5) Uani 1 1 d . . . . .
H7 H 0.3361 0.9106 -0.0014 0.058 Uiso 1 1 calc R U . . .
C8 C 0.4136(2) 0.6252(2) 0.10588(16) 0.0429(5) Uani 1 1 d . . . . .
C9 C 0.2772(2) 0.5431(2) 0.06068(18) 0.0505(5) Uani 1 1 d . . . . .
C10 C 0.2495(3) 0.4015(3) 0.0668(2) 0.0647(7) Uani 1 1 d . . . . .
H10 H 0.1565 0.3476 0.0369 0.078 Uiso 1 1 calc R U . . .
C11 C 0.3591(3) 0.3406(2) 0.1168(2) 0.0678(7) Uani 1 1 d . . . . .
H11 H 0.3407 0.2450 0.1212 0.081 Uiso 1 1 calc R U . . .
C12 C 0.0039(3) 0.6252(2) 0.2529(2) 0.0584(6) Uani 1 1 d . . . . .
H12 H 0.0569 0.6127 0.1992 0.070 Uiso 1 1 calc R U . . .
C13 C -0.0533(3) 0.5142(3) 0.3059(2) 0.0697(7) Uani 1 1 d . . . . .
H13 H -0.0380 0.4270 0.2894 0.084 Uiso 1 1 calc R U . . .
C14 C 0.1969(3) 0.7207(3) -0.0438(2) 0.0636(6) Uani 1 1 d . . . . .
H14A H 0.1109 0.7563 -0.0706 0.076 Uiso 1 1 calc R U . . .
H14B H 0.2310 0.7013 -0.1120 0.076 Uiso 1 1 calc R U . . .
C15 C 0.4380(2) 0.85999(19) 0.21925(17) 0.0408(5) Uani 1 1 d . . . . .
C16 C 0.4684(2) 0.8045(2) 0.33554(17) 0.0431(5) Uani 1 1 d . . . . .
C17 C 0.4096(3) 0.6849(2) 0.3764(2) 0.0541(6) Uani 1 1 d . . . . .
H17 H 0.3349 0.6191 0.3267 0.065 Uiso 1 1 calc R U . . .
C18 C 0.4618(3) 0.6619(3) 0.4925(2) 0.0692(8) Uani 1 1 d . . . . .
H18 H 0.4222 0.5799 0.5209 0.083 Uiso 1 1 calc R U . . .
C19 C 0.5703(3) 0.7577(4) 0.5654(2) 0.0784(9) Uani 1 1 d . . . . .
H19 H 0.6039 0.7404 0.6434 0.094 Uiso 1 1 calc R U . . .
C20 C 0.6313(3) 0.8792(3) 0.5267(2) 0.0691(7) Uani 1 1 d . . . . .
H20 H 0.7051 0.9451 0.5771 0.083 Uiso 1 1 calc R U . . .
C21 C 0.5799(2) 0.9004(2) 0.41128(18) 0.0491(5) Uani 1 1 d . . . . .
C22 C 0.7386(3) 1.1325(3) 0.4035(3) 0.0763(8) Uani 1 1 d . . . . .
H22A H 0.7485 1.1977 0.3455 0.114 Uiso 1 1 calc R U . . .
H22B H 0.8274 1.1034 0.4304 0.114 Uiso 1 1 calc R U . . .
H22C H 0.7165 1.1758 0.4688 0.114 Uiso 1 1 calc R U . . .
C23 C 0.5433(2) 1.0010(2) 0.24044(19) 0.0470(5) Uani 1 1 d . . . . .
C24 C 0.5226(2) 0.5602(2) 0.15459(18) 0.0502(5) Uani 1 1 d . . . . .
H24 H 0.6162 0.6130 0.1840 0.060 Uiso 1 1 calc R U . . .
C25 C 0.4952(3) 0.4191(2) 0.1603(2) 0.0602(6) Uani 1 1 d . . . . .
H25 H 0.5698 0.3771 0.1939 0.072 Uiso 1 1 calc R U . . .
C26 C 0.0115(3) 1.0064(3) 0.2264(3) 0.0745(8) Uani 1 1 d . . . . .
F27 F -0.12902(17) 0.98621(19) 0.17692(19) 0.1012(6) Uani 1 1 d . . . . .
F28 F 0.0781(2) 1.09901(19) 0.1702(2) 0.1198(8) Uani 1 1 d . . . . .
F29 F 0.02941(19) 1.06816(17) 0.3343(2) 0.1025(6) Uani 1 1 d . . . . .

loop_
_atom_site_aniso_label
_atom_site_aniso_U_11
_atom_site_aniso_U_22
_atom_site_aniso_U_33
_atom_site_aniso_U_23
_atom_site_aniso_U_13
_atom_site_aniso_U_12
O1 0.0374(9) 0.0786(12) 0.0696(11) -0.0009(9) 0.0062(7) 0.0040(7)
O2 0.0729(11) 0.0498(9) 0.0782(11) 0.0176(8) 0.0323(9) 0.0089(8)
C1 0.0460(12) 0.0469(11) 0.0519(12) 0.0127(9) 0.0161(9) 0.0171(9)
C2 0.0373(10) 0.0494(11) 0.0422(10) 0.0061(8) 0.0135(8) 0.0107(8)
N3 0.0441(10) 0.0527(11) 0.0586(11) -0.0072(8) 0.0123(9) 0.0092(8)
C28 0.0589(15) 0.0781(18) 0.0716(17) 0.0110(14) 0.0163(13) -0.0053(13)
C27 0.0624(17) 0.091(2) 0.0775(18) 0.0049(15) 0.0346(14) 0.0054(14)
C3 0.0497(14) 0.0724(16) 0.0728(16) 0.0003(12) 0.0241(12) 0.0156(11)
C4 0.0333(11) 0.0625(13) 0.0504(12) 0.0010(10) 0.0064(9) 0.0089(9)
C5 0.0389(11) 0.0612(14) 0.0610(13) 0.0039(11) 0.0124(10) 0.0180(10)
C6 0.0441(12) 0.0539(12) 0.0557(13) 0.0101(10) 0.0131(10) 0.0162(9)
C7 0.0471(12) 0.0586(13) 0.0458(11) 0.0144(10) 0.0147(9) 0.0189(10)
C8 0.0439(11) 0.0507(11) 0.0361(10) 0.0029(8) 0.0146(8) 0.0100(9)
C9 0.0467(12) 0.0590(13) 0.0447(11) 0.0016(10) 0.0154(9) 0.0062(10)
C10 0.0670(16) 0.0589(14) 0.0631(15) 0.0001(12) 0.0238(13) -0.0036(12)
C11 0.098(2) 0.0493(13) 0.0583(14) 0.0066(11) 0.0305(14) 0.0092(13)
C12 0.0524(13) 0.0628(14) 0.0575(13) -0.0030(11) 0.0148(11) 0.0081(11)
C13 0.0681(17) 0.0581(15) 0.0733(16) -0.0044(12) 0.0142(14) -0.0003(12)
C14 0.0510(14) 0.0853(17) 0.0530(13) 0.0111(12) 0.0052(11) 0.0212(12)
C15 0.0400(10) 0.0416(10) 0.0448(11) 0.0089(8) 0.0151(8) 0.0128(8)
C16 0.0452(11) 0.0499(11) 0.0428(10) 0.0060(9) 0.0178(9) 0.0214(9)
C17 0.0634(14) 0.0557(13) 0.0551(13) 0.0152(10) 0.0286(11) 0.0224(10)
C18 0.092(2) 0.0803(17) 0.0659(16) 0.0357(14) 0.0465(16) 0.0505(16)
C19 0.092(2) 0.117(2) 0.0495(14) 0.0241(16) 0.0256(15) 0.0613(19)
C20 0.0667(16) 0.099(2) 0.0460(13) -0.0045(13) 0.0091(12) 0.0375(14)
C21 0.0469(12) 0.0593(13) 0.0481(12) 0.0008(10) 0.0154(10) 0.0245(10)
C22 0.0545(15) 0.0687(17) 0.097(2) -0.0294(15) 0.0198(14) 0.0009(12)
C23 0.0453(12) 0.0434(11) 0.0587(13) 0.0062(9) 0.0232(10) 0.0122(9)
C24 0.0510(12) 0.0580(13) 0.0446(11) 0.0026(9) 0.0128(9) 0.0183(10)
C25 0.0784(17) 0.0578(14) 0.0534(13) 0.0097(11) 0.0220(12) 0.0283(12)
C26 0.0545(16) 0.0733(17) 0.108(2) 0.0180(16) 0.0320(15) 0.0278(13)
F27 0.0585(10) 0.1103(13) 0.1456(16) 0.0355(12) 0.0191(10) 0.0469(9)
F28 0.1043(14) 0.0853(12) 0.214(2) 0.0684(14) 0.0898(16) 0.0518(10)
F29 0.0774(12) 0.0845(12) 0.1546(18) -0.0209(12) 0.0398(12) 0.0313(9)

_geom_special_details            
;
 All esds (except the esd in the dihedral angle between two l.s. planes)
 are estimated using the full covariance matrix.  The cell esds are taken
 into account individually in the estimation of esds in distances, angles
 and torsion angles; correlations between esds in cell parameters are only
 used when they are defined by crystal symmetry.  An approximate (isotropic)
 treatment of cell esds is used for estimating esds involving l.s. planes.
;
loop_
_geom_bond_atom_site_label_1
_geom_bond_atom_site_label_2
_geom_bond_distance
_geom_bond_site_symmetry_2
_geom_bond_publ_flag
O1 C9 1.383(3) . ?
O1 C14 1.429(3) . ?
O2 C23 1.213(2) . ?
C1 C6 1.288(3) . ?
C1 C7 1.518(3) . ?
C1 C15 1.537(3) . ?
C2 H2 0.9900 . ?
C2 C7 1.549(3) . ?
C2 C8 1.499(3) . ?
C2 C15 1.594(3) . ?
N3 C21 1.400(3) . ?
N3 C22 1.451(3) . ?
N3 C23 1.360(3) . ?
C28 H28 0.9400 . ?
C28 C27 1.353(4) . ?
C28 C13 1.385(4) . ?
C27 H27 0.9400 . ?
C27 C3 1.377(3) . ?
C3 H3 0.9400 . ?
C3 C4 1.391(3) . ?
C4 C5 1.482(3) . ?
C4 C12 1.393(3) . ?
C5 C6 1.319(3) . ?
C5 C26 1.491(4) . ?
C7 H7 0.9900 . ?
C7 C14 1.487(3) . ?
C8 C9 1.391(3) . ?
C8 C24 1.395(3) . ?
C9 C10 1.390(3) . ?
C10 H10 0.9400 . ?
C10 C11 1.377(4) . ?
C11 H11 0.9400 . ?
C11 C25 1.373(4) . ?
C12 H12 0.9400 . ?
C12 C13 1.377(3) . ?
C13 H13 0.9400 . ?
C14 H14A 0.9800 . ?
C14 H14B 0.9800 . ?
C15 C16 1.492(3) . ?
C15 C23 1.537(3) . ?
C16 C17 1.371(3) . ?
C16 C21 1.400(3) . ?
C17 H17 0.9400 . ?
C17 C18 1.395(3) . ?
C18 H18 0.9400 . ?
C18 C19 1.371(4) . ?
C19 H19 0.9400 . ?
C19 C20 1.381(4) . ?
C20 H20 0.9400 . ?
C20 C21 1.382(3) . ?
C22 H22A 0.9700 . ?
C22 H22B 0.9700 . ?
C22 H22C 0.9700 . ?
C24 H24 0.9400 . ?
C24 C25 1.385(3) . ?
C25 H25 0.9400 . ?
C26 F27 1.343(3) . ?
C26 F28 1.316(3) . ?
C26 F29 1.359(4) . ?

loop_
_geom_angle_atom_site_label_1
_geom_angle_atom_site_label_2
_geom_angle_atom_site_label_3
_geom_angle
_geom_angle_site_symmetry_1
_geom_angle_site_symmetry_3
_geom_angle_publ_flag
C9 O1 C14 114.46(16) . . ?
C6 C1 C7 134.6(2) . . ?
C6 C1 C15 132.62(19) . . ?
C7 C1 C15 91.80(15) . . ?
C7 C2 H2 113.1 . . ?
C7 C2 C15 88.53(14) . . ?
C8 C2 H2 113.1 . . ?
C8 C2 C7 112.23(16) . . ?
C8 C2 C15 114.68(15) . . ?
C15 C2 H2 113.1 . . ?
C21 N3 C22 124.9(2) . . ?
C23 N3 C21 111.23(17) . . ?
C23 N3 C22 123.9(2) . . ?
C27 C28 H28 120.1 . . ?
C27 C28 C13 119.9(2) . . ?
C13 C28 H28 120.1 . . ?
C28 C27 H27 119.6 . . ?
C28 C27 C3 120.8(3) . . ?
C3 C27 H27 119.6 . . ?
C27 C3 H3 119.6 . . ?
C27 C3 C4 120.7(2) . . ?
C4 C3 H3 119.6 . . ?
C3 C4 C5 122.6(2) . . ?
C3 C4 C12 117.9(2) . . ?
C12 C4 C5 119.3(2) . . ?
C4 C5 C26 119.9(2) . . ?
C6 C5 C4 123.1(2) . . ?
C6 C5 C26 117.0(2) . . ?
C1 C6 C5 176.6(2) . . ?
C1 C7 C2 88.67(15) . . ?
C1 C7 H7 110.9 . . ?
C2 C7 H7 110.9 . . ?
C14 C7 C1 118.49(18) . . ?
C14 C7 C2 115.29(18) . . ?
C14 C7 H7 110.9 . . ?
C9 C8 C2 121.23(19) . . ?
C9 C8 C24 117.7(2) . . ?
C24 C8 C2 121.04(18) . . ?
O1 C9 C8 122.7(2) . . ?
O1 C9 C10 116.1(2) . . ?
C10 C9 C8 121.2(2) . . ?
C9 C10 H10 120.2 . . ?
C11 C10 C9 119.7(2) . . ?
C11 C10 H10 120.2 . . ?
C10 C11 H11 119.9 . . ?
C25 C11 C10 120.3(2) . . ?
C25 C11 H11 119.9 . . ?
C4 C12 H12 119.7 . . ?
C13 C12 C4 120.7(2) . . ?
C13 C12 H12 119.7 . . ?
C28 C13 H13 120.0 . . ?
C12 C13 C28 120.0(3) . . ?
C12 C13 H13 120.0 . . ?
O1 C14 C7 112.01(18) . . ?
O1 C14 H14A 109.2 . . ?
O1 C14 H14B 109.2 . . ?
C7 C14 H14A 109.2 . . ?
C7 C14 H14B 109.2 . . ?
H14A C14 H14B 107.9 . . ?
C1 C15 C2 86.40(14) . . ?
C16 C15 C1 120.54(16) . . ?
C16 C15 C2 122.60(16) . . ?
C16 C15 C23 102.94(17) . . ?
C23 C15 C1 113.60(16) . . ?
C23 C15 C2 110.73(15) . . ?
C17 C16 C15 132.70(19) . . ?
C17 C16 C21 119.16(19) . . ?
C21 C16 C15 108.13(17) . . ?
C16 C17 H17 120.3 . . ?
C16 C17 C18 119.3(2) . . ?
C18 C17 H17 120.3 . . ?
C17 C18 H18 119.7 . . ?
C19 C18 C17 120.6(2) . . ?
C19 C18 H18 119.7 . . ?
C18 C19 H19 119.3 . . ?
C18 C19 C20 121.4(2) . . ?
C20 C19 H19 119.3 . . ?
C19 C20 H20 121.2 . . ?
C19 C20 C21 117.6(3) . . ?
C21 C20 H20 121.2 . . ?
C16 C21 N3 109.85(18) . . ?
C20 C21 N3 128.2(2) . . ?
C20 C21 C16 121.9(2) . . ?
N3 C22 H22A 109.5 . . ?
N3 C22 H22B 109.5 . . ?
N3 C22 H22C 109.5 . . ?
H22A C22 H22B 109.5 . . ?
H22A C22 H22C 109.5 . . ?
H22B C22 H22C 109.5 . . ?
O2 C23 N3 125.6(2) . . ?
O2 C23 C15 126.7(2) . . ?
N3 C23 C15 107.73(17) . . ?
C8 C24 H24 119.5 . . ?
C25 C24 C8 121.1(2) . . ?
C25 C24 H24 119.5 . . ?
C11 C25 C24 120.0(2) . . ?
C11 C25 H25 120.0 . . ?
C24 C25 H25 120.0 . . ?
F27 C26 C5 111.9(2) . . ?
F27 C26 F29 104.4(2) . . ?
F28 C26 C5 113.7(2) . . ?
F28 C26 F27 107.4(2) . . ?
F28 C26 F29 106.0(3) . . ?
F29 C26 C5 112.9(2) . . ?

loop_
_geom_torsion_atom_site_label_1
_geom_torsion_atom_site_label_2
_geom_torsion_atom_site_label_3
_geom_torsion_atom_site_label_4
_geom_torsion
_geom_torsion_site_symmetry_1
_geom_torsion_site_symmetry_2
_geom_torsion_site_symmetry_3
_geom_torsion_site_symmetry_4
_geom_torsion_publ_flag
O1 C9 C10 C11 -180.0(2) . . . . ?
C1 C7 C14 O1 -53.6(3) . . . . ?
C1 C15 C16 C17 50.5(3) . . . . ?
C1 C15 C16 C21 -129.46(19) . . . . ?
C1 C15 C23 O2 -46.2(3) . . . . ?
C1 C15 C23 N3 135.18(18) . . . . ?
C2 C7 C14 O1 49.6(2) . . . . ?
C2 C8 C9 O1 1.2(3) . . . . ?
C2 C8 C9 C10 -177.74(18) . . . . ?
C2 C8 C24 C25 177.97(18) . . . . ?
C2 C15 C16 C17 -56.4(3) . . . . ?
C2 C15 C16 C21 123.63(19) . . . . ?
C2 C15 C23 O2 49.1(3) . . . . ?
C2 C15 C23 N3 -129.54(17) . . . . ?
C28 C27 C3 C4 0.8(4) . . . . ?
C27 C28 C13 C12 1.2(4) . . . . ?
C27 C3 C4 C5 -173.9(2) . . . . ?
C27 C3 C4 C12 1.5(3) . . . . ?
C3 C4 C5 C6 156.2(2) . . . . ?
C3 C4 C5 C26 -21.9(3) . . . . ?
C3 C4 C12 C13 -2.4(3) . . . . ?
C4 C5 C26 F27 -51.0(3) . . . . ?
C4 C5 C26 F28 -172.9(2) . . . . ?
C4 C5 C26 F29 66.4(3) . . . . ?
C4 C12 C13 C28 1.1(4) . . . . ?
C5 C4 C12 C13 173.1(2) . . . . ?
C6 C1 C7 C2 -152.9(2) . . . . ?
C6 C1 C7 C14 -34.6(3) . . . . ?
C6 C1 C15 C2 153.7(2) . . . . ?
C6 C1 C15 C16 27.6(3) . . . . ?
C6 C1 C15 C23 -95.2(3) . . . . ?
C6 C5 C26 F27 130.8(2) . . . . ?
C6 C5 C26 F28 9.0(4) . . . . ?
C6 C5 C26 F29 -111.8(2) . . . . ?
C7 C1 C15 C2 -16.13(14) . . . . ?
C7 C1 C15 C16 -142.26(18) . . . . ?
C7 C1 C15 C23 94.94(18) . . . . ?
C7 C2 C8 C9 -4.3(3) . . . . ?
C7 C2 C8 C24 176.21(17) . . . . ?
C7 C2 C15 C1 15.80(14) . . . . ?
C7 C2 C15 C16 140.14(18) . . . . ?
C7 C2 C15 C23 -98.10(17) . . . . ?
C8 C2 C7 C1 100.19(17) . . . . ?
C8 C2 C7 C14 -20.9(2) . . . . ?
C8 C2 C15 C1 -98.07(17) . . . . ?
C8 C2 C15 C16 26.3(3) . . . . ?
C8 C2 C15 C23 148.03(17) . . . . ?
C8 C9 C10 C11 -1.0(3) . . . . ?
C8 C24 C25 C11 0.5(3) . . . . ?
C9 O1 C14 C7 -52.9(2) . . . . ?
C9 C8 C24 C25 -1.5(3) . . . . ?
C9 C10 C11 C25 -0.1(4) . . . . ?
C10 C11 C25 C24 0.4(4) . . . . ?
C12 C4 C5 C6 -19.2(3) . . . . ?
C12 C4 C5 C26 162.8(2) . . . . ?
C13 C28 C27 C3 -2.2(4) . . . . ?
C14 O1 C9 C8 28.4(3) . . . . ?
C14 O1 C9 C10 -152.6(2) . . . . ?
C15 C1 C7 C2 16.59(15) . . . . ?
C15 C1 C7 C14 134.86(19) . . . . ?
C15 C2 C7 C1 -15.97(14) . . . . ?
C15 C2 C7 C14 -137.09(18) . . . . ?
C15 C2 C8 C9 94.8(2) . . . . ?
C15 C2 C8 C24 -84.7(2) . . . . ?
C15 C16 C17 C18 -179.7(2) . . . . ?
C15 C16 C21 N3 -0.3(2) . . . . ?
C15 C16 C21 C20 179.02(19) . . . . ?
C16 C15 C23 O2 -178.2(2) . . . . ?
C16 C15 C23 N3 3.2(2) . . . . ?
C16 C17 C18 C19 0.3(3) . . . . ?
C17 C16 C21 N3 179.74(17) . . . . ?
C17 C16 C21 C20 -0.9(3) . . . . ?
C17 C18 C19 C20 -0.1(4) . . . . ?
C18 C19 C20 C21 -0.6(4) . . . . ?
C19 C20 C21 N3 -179.7(2) . . . . ?
C19 C20 C21 C16 1.1(3) . . . . ?
C21 N3 C23 O2 177.8(2) . . . . ?
C21 N3 C23 C15 -3.5(2) . . . . ?
C21 C16 C17 C18 0.2(3) . . . . ?
C22 N3 C21 C16 -179.45(19) . . . . ?
C22 N3 C21 C20 1.3(3) . . . . ?
C22 N3 C23 O2 -0.3(3) . . . . ?
C22 N3 C23 C15 178.39(19) . . . . ?
C23 N3 C21 C16 2.5(2) . . . . ?
C23 N3 C21 C20 -176.7(2) . . . . ?
C23 C15 C16 C17 178.3(2) . . . . ?
C23 C15 C16 C21 -1.7(2) . . . . ?
C24 C8 C9 O1 -179.28(18) . . . . ?
C24 C8 C9 C10 1.8(3) . . . . ?

_olex2_submission_special_instructions 'No special instructions were received'
####################################################################### 
# 
# This file contains crystal structure data downloaded from the 
# Cambridge Structural Database (CSD) hosted by the Cambridge 
# Crystallographic Data Centre (CCDC).
# 
# Full information about CCDC data access policies and citation 
# guidelines are available at http://www.ccdc.cam.ac.uk/access/V1 
# 
# Audit and citation data items may have been added by the CCDC. 
# Please retain this information to preserve the provenance of 
# this file and to allow appropriate attribution of the data. 
# 
#######################################################################

data_12g
_database_code_depnum_ccdc_archive 'CCDC 2381132'
loop_
_audit_author_name
_audit_author_address
'Ying-Chun Chen'
;Sichuan University
China
;
_audit_update_record             
;
2024-09-01 deposited with the CCDC.	2025-01-16 downloaded from the CCDC.
;
_audit_creation_date             2024-05-27
_audit_creation_method           
;
Olex2 1.3
(compiled 2020.11.12 svn.r5f609507 for OlexSys, GUI svn.r6408)
;
_shelx_SHELXL_version_number     2014/7
_chemical_name_common            ?
_chemical_name_systematic        ?
_chemical_formula_moiety         'C36 H32 N2 O3 S'
_chemical_formula_sum            'C36 H32 N2 O3 S'
_chemical_formula_weight         572.69
_chemical_absolute_configuration ad
_chemical_melting_point          ?
loop_
_atom_type_symbol
_atom_type_description
_atom_type_scat_dispersion_real
_atom_type_scat_dispersion_imag
_atom_type_scat_source
C C 0.0033 0.0016 'International Tables Vol C Tables 4.2.6.8 and 6.1.1.4'
H H 0.0000 0.0000 'International Tables Vol C Tables 4.2.6.8 and 6.1.1.4'
N N 0.0061 0.0033 'International Tables Vol C Tables 4.2.6.8 and 6.1.1.4'
O O 0.0106 0.0060 'International Tables Vol C Tables 4.2.6.8 and 6.1.1.4'
S S 0.1246 0.1234 'International Tables Vol C Tables 4.2.6.8 and 6.1.1.4'

_shelx_space_group_comment       
;
The symmetry employed for this shelxl refinement is uniquely defined
by the following loop, which should always be used as a source of
symmetry information in preference to the above space-group names.
They are only intended as comments.
;
_space_group_crystal_system      tetragonal
_space_group_IT_number           96
_space_group_name_H-M_alt        'P 43 21 2'
_space_group_name_Hall           'P 4nw 2abw'
loop_
_space_group_symop_operation_xyz
'x, y, z'
'-y+1/2, x+1/2, z+3/4'
'y+1/2, -x+1/2, z+1/4'
'x+1/2, -y+1/2, -z+1/4'
'-x+1/2, y+1/2, -z+3/4'
'-x, -y, z+1/2'
'y, x, -z'
'-y, -x, -z+1/2'

_cell_length_a                   12.4257(6)
_cell_length_b                   12.4257(6)
_cell_length_c                   42.988(4)
_cell_angle_alpha                90
_cell_angle_beta                 90
_cell_angle_gamma                90
_cell_volume                     6637.3(9)
_cell_formula_units_Z            8
_cell_measurement_reflns_used    6118
_cell_measurement_temperature    303(2)
_cell_measurement_theta_max      21.945
_cell_measurement_theta_min      2.318
_shelx_estimated_absorpt_T_max   0.966
_shelx_estimated_absorpt_T_min   0.939
_exptl_absorpt_coefficient_mu    0.133
_exptl_absorpt_correction_T_max  0.7456
_exptl_absorpt_correction_T_min  0.6781
_exptl_absorpt_correction_type   multi-scan
_exptl_absorpt_process_details   
;
SADABS-2016/2 (Bruker,2016/2) was used for absorption correction.
wR2(int) was 0.0768 before and 0.0551 after correction.
The Ratio of minimum to maximum transmission is 0.9095.
The \l/2 correction factor is Not present.
;
_exptl_absorpt_special_details   ?
_exptl_crystal_colour            'clear yellowish yellow'
_exptl_crystal_colour_lustre     clear
_exptl_crystal_colour_modifier   yellowish
_exptl_crystal_colour_primary    yellow
_exptl_crystal_density_diffrn    1.146
_exptl_crystal_density_meas      ?
_exptl_crystal_density_method    ?
_exptl_crystal_description       block
_exptl_crystal_F_000             2416
_exptl_crystal_size_max          0.48
_exptl_crystal_size_mid          0.42
_exptl_crystal_size_min          0.26
_exptl_transmission_factor_max   ?
_exptl_transmission_factor_min   ?
_diffrn_reflns_av_R_equivalents  0.0566
_diffrn_reflns_av_unetI/netI     0.0770
_diffrn_reflns_Laue_measured_fraction_full 0.998
_diffrn_reflns_Laue_measured_fraction_max 0.997
_diffrn_reflns_limit_h_max       15
_diffrn_reflns_limit_h_min       -12
_diffrn_reflns_limit_k_max       11
_diffrn_reflns_limit_k_min       -16
_diffrn_reflns_limit_l_max       41
_diffrn_reflns_limit_l_min       -55
_diffrn_reflns_number            22897
_diffrn_reflns_point_group_measured_fraction_full 0.998
_diffrn_reflns_point_group_measured_fraction_max 0.994
_diffrn_reflns_theta_full        25.242
_diffrn_reflns_theta_max         27.447
_diffrn_reflns_theta_min         1.893
_diffrn_ambient_temperature      303.0
_diffrn_detector_area_resol_mean ?
_diffrn_measured_fraction_theta_full 0.998
_diffrn_measured_fraction_theta_max 0.997
_diffrn_measurement_device_type  'Bruker APEX-II CCD'
_diffrn_measurement_method       '\f and \w scans'
_diffrn_radiation_type           MoK\a
_diffrn_radiation_wavelength     0.71073
_diffrn_source                   ?
_diffrn_source_current           1.4
_diffrn_source_power             0.07
_diffrn_source_voltage           50.0
_diffrn_standards_number         0
_reflns_Friedel_coverage         0.710
_reflns_Friedel_fraction_full    0.998
_reflns_Friedel_fraction_max     0.990
_reflns_number_gt                4097
_reflns_number_total             7524
_reflns_special_details          
;
 Reflections were merged by SHELXL according to the crystal
 class for the calculation of statistics and refinement.
 
 Structure factors included contributions from the .fab file.
 
 _reflns_Friedel_fraction is defined as the number of unique
 Friedel pairs measured divided by the number that would be
 possible theoretically, ignoring centric projections and
 systematic absences.
;
_reflns_threshold_expression     'I > 2\s(I)'
_computing_cell_refinement       'SAINT V8.40B (?, 2016)'
_computing_data_collection       ?
_computing_data_reduction        'SAINT V8.40B (?, 2016)'
_computing_molecular_graphics    'Olex2 1.3 (Dolomanov et al., 2009)'
_computing_publication_material  'Olex2 1.3 (Dolomanov et al., 2009)'
_computing_structure_refinement  'SHELXL 2014/7 (Sheldrick, 2015)'
_computing_structure_solution    'SHELXT 2018/2 (Sheldrick, 2018)'
_refine_diff_density_max         0.144
_refine_diff_density_min         -0.215
_refine_diff_density_rms         0.035
_refine_ls_abs_structure_details 
;
 Flack x determined using 1165 quotients [(I+)-(I-)]/[(I+)+(I-)]
 (Parsons, Flack and Wagner, Acta Cryst. B69 (2013) 249-259).
;
_refine_ls_abs_structure_Flack   0.00(6)
_refine_ls_extinction_coef       .
_refine_ls_extinction_method     none
_refine_ls_goodness_of_fit_ref   0.985
_refine_ls_hydrogen_treatment    constr
_refine_ls_matrix_type           full
_refine_ls_number_parameters     381
_refine_ls_number_reflns         7524
_refine_ls_number_restraints     7
_refine_ls_R_factor_all          0.1202
_refine_ls_R_factor_gt           0.0542
_refine_ls_restrained_S_all      0.985
_refine_ls_shift/su_max          0.001
_refine_ls_shift/su_mean         0.000
_refine_ls_structure_factor_coef Fsqd
_refine_ls_weighting_details     
'w=1/[\s^2^(Fo^2^)+(0.0530P)^2^] where P=(Fo^2^+2Fc^2^)/3'
_refine_ls_weighting_scheme      calc
_refine_ls_wR_factor_gt          0.1043
_refine_ls_wR_factor_ref         0.1296
_refine_special_details          ?
_olex2_refinement_description    
;
1. Fixed Uiso
 At 1.2 times of:
  All C(H) groups, All C(H,H) groups
 At 1.5 times of:
  All C(H,H,H) groups
2. Rigid bond restraints
 S1, O3
 with sigma for 1-2 distances of 0.001 and sigma for 1-3 distances of 0.001
3. Uiso/Uaniso restraints and constraints
O3 \\sim S1: within 1.7A with sigma of 0.01 and sigma for terminal atoms of
0.02 within 1.7A
4.a Ternary CH refined with riding coordinates:
 C6(H6), C7(H7)
4.b Secondary CH2 refined with riding coordinates:
 C17(H17A,H17B), C18(H18A,H18B)
4.c Aromatic/amide H refined with riding coordinates:
 C3(H3), C4(H4), C9(H9), C10(H10), C11(H11), C13(H13), C14(H14), C15(H15),
 C16(H16), C20(H20), C21(H21), C22(H22), C23(H23), C24(H24), C25(H25), C30(H30),
  C31(H31), C32(H32)
4.d X=CH2 refined with riding coordinates:
 C36(H36A,H36B)
4.e Idealised Me refined as rotating group:
 C1(H1A,H1B,H1C), C28(H28A,H28B,H28C)
;
_atom_sites_solution_hydrogens   geom
_atom_sites_solution_primary     dual
_atom_sites_solution_secondary   ?
loop_
_atom_site_label
_atom_site_type_symbol
_atom_site_fract_x
_atom_site_fract_y
_atom_site_fract_z
_atom_site_U_iso_or_equiv
_atom_site_adp_type
_atom_site_occupancy
_atom_site_site_symmetry_order
_atom_site_calc_flag
_atom_site_refinement_flags_posn
_atom_site_refinement_flags_adp
_atom_site_refinement_flags_occupancy
_atom_site_disorder_assembly
_atom_site_disorder_group
S1 S 0.36842(9) 0.27236(8) 0.61622(3) 0.0634(3) Uani 1 1 d . U . . .
C36 C 0.7118(3) 0.7066(3) 0.64670(10) 0.0731(14) Uani 1 1 d . . . . .
H36A H 0.7831 0.6839 0.6469 0.088 Uiso 1 1 calc R U . . .
H36B H 0.6958 0.7794 0.6449 0.088 Uiso 1 1 calc R U . . .
O2 O 0.4799(2) 0.7559(2) 0.60222(7) 0.0581(7) Uani 1 1 d . . . . .
O3 O 0.4596(3) 0.2083(2) 0.60825(8) 0.0846(10) Uani 1 1 d . U . . .
O4 O 0.2673(2) 0.2202(2) 0.62151(8) 0.0895(11) Uani 1 1 d . . . . .
N1 N 0.4000(2) 0.3381(2) 0.64818(7) 0.0467(8) Uani 1 1 d . . . . .
C33 C 0.5431(3) 0.4731(3) 0.65044(9) 0.0449(9) Uani 1 1 d . . . . .
C35 C 0.5122(3) 0.6644(2) 0.65212(9) 0.0432(9) Uani 1 1 d . . . . .
C34 C 0.3234(3) 0.4166(3) 0.65953(9) 0.0453(9) Uani 1 1 d . . . . .
N5 N 0.4656(3) 0.8462(2) 0.64843(8) 0.0568(8) Uani 1 1 d . . . . .
C1 C 0.2894(7) 0.6220(6) 0.52102(18) 0.197(4) Uani 1 1 d . . . . .
H1A H 0.2595 0.5910 0.5025 0.295 Uiso 1 1 calc R U . . .
H1B H 0.3564 0.6565 0.5161 0.295 Uiso 1 1 calc R U . . .
H1C H 0.2402 0.6741 0.5293 0.295 Uiso 1 1 calc R U . . .
C2 C 0.3089(7) 0.5330(4) 0.54521(17) 0.112(2) Uani 1 1 d . . . . .
C3 C 0.2346(5) 0.5061(4) 0.56654(15) 0.1048(18) Uani 1 1 d . . . . .
H3 H 0.1701 0.5440 0.5670 0.126 Uiso 1 1 calc R U . . .
C4 C 0.2499(4) 0.4253(4) 0.58758(11) 0.0814(14) Uani 1 1 d . . . . .
H4 H 0.1959 0.4077 0.6017 0.098 Uiso 1 1 calc R U . . .
C5 C 0.3463(4) 0.3699(3) 0.58782(10) 0.0638(12) Uani 1 1 d . . . . .
C6 C 0.5146(3) 0.3581(3) 0.65641(9) 0.0469(9) Uani 1 1 d . . . . .
H6 H 0.5605 0.3118 0.6436 0.056 Uiso 1 1 calc R U . . .
C7 C 0.4565(2) 0.5554(2) 0.64358(9) 0.0400(8) Uani 1 1 d . . . . .
H7 H 0.4463 0.5556 0.6210 0.048 Uiso 1 1 calc R U . . .
C8 C 0.4944(3) 0.7114(3) 0.68380(9) 0.0472(9) Uani 1 1 d . . . . .
C9 C 0.5045(3) 0.6681(3) 0.71308(11) 0.0670(12) Uani 1 1 d . . . . .
H9 H 0.5206 0.5955 0.7157 0.080 Uiso 1 1 calc R U . . .
C10 C 0.4900(4) 0.7351(4) 0.73896(11) 0.0906(16) Uani 1 1 d . . . . .
H10 H 0.4945 0.7065 0.7589 0.109 Uiso 1 1 calc R U . . .
C11 C 0.4690(5) 0.8436(4) 0.73504(14) 0.1014(18) Uani 1 1 d . . . . .
H11 H 0.4618 0.8876 0.7524 0.122 Uiso 1 1 calc R U . . .
C12 C 0.3497(2) 0.5255(3) 0.65771(8) 0.0406(8) Uani 1 1 d . . . . .
C13 C 0.2724(3) 0.5998(3) 0.66711(9) 0.0525(10) Uani 1 1 d . . . . .
H13 H 0.2876 0.6730 0.6660 0.063 Uiso 1 1 calc R U . . .
C14 C 0.1738(3) 0.5663(4) 0.67802(10) 0.0627(12) Uani 1 1 d . . . . .
H14 H 0.1224 0.6169 0.6838 0.075 Uiso 1 1 calc R U . . .
C15 C 0.1510(3) 0.4579(4) 0.68041(10) 0.0657(12) Uani 1 1 d . . . . .
H15 H 0.0847 0.4358 0.6882 0.079 Uiso 1 1 calc R U . . .
C16 C 0.2260(3) 0.3821(3) 0.67137(10) 0.0586(11) Uani 1 1 d . . . . .
H16 H 0.2112 0.3090 0.6732 0.070 Uiso 1 1 calc R U . . .
C17 C 0.5302(3) 0.3282(3) 0.69065(10) 0.0547(10) Uani 1 1 d . . . . .
H17A H 0.6047 0.3407 0.6963 0.066 Uiso 1 1 calc R U . . .
H17B H 0.4859 0.3751 0.7033 0.066 Uiso 1 1 calc R U . . .
C18 C 0.5014(3) 0.2115(3) 0.69787(10) 0.0660(12) Uani 1 1 d . . . . .
H18A H 0.4271 0.1986 0.6920 0.079 Uiso 1 1 calc R U . . .
H18B H 0.5464 0.1644 0.6854 0.079 Uiso 1 1 calc R U . . .
C19 C 0.5158(4) 0.1837(3) 0.73182(11) 0.0626(12) Uani 1 1 d . . . . .
C20 C 0.4305(5) 0.1737(5) 0.75135(16) 0.1082(19) Uani 1 1 d . . . . .
H20 H 0.3614 0.1852 0.7437 0.130 Uiso 1 1 calc R U . . .
C21 C 0.4444(7) 0.1466(6) 0.78273(16) 0.133(2) Uani 1 1 d . . . . .
H21 H 0.3850 0.1374 0.7956 0.159 Uiso 1 1 calc R U . . .
C22 C 0.5436(8) 0.1341(4) 0.79384(15) 0.108(2) Uani 1 1 d . . . . .
H22 H 0.5532 0.1193 0.8149 0.130 Uiso 1 1 calc R U . . .
C23 C 0.6293(7) 0.1426(5) 0.77539(17) 0.121(2) Uani 1 1 d . . . . .
H23 H 0.6982 0.1318 0.7833 0.145 Uiso 1 1 calc R U . . .
C24 C 0.6147(5) 0.1674(4) 0.74454(14) 0.0959(16) Uani 1 1 d . . . . .
H24 H 0.6749 0.1733 0.7318 0.115 Uiso 1 1 calc R U . . .
C25 C 0.6400(3) 0.5191(3) 0.65195(10) 0.0562(10) Uani 1 1 d . . . . .
H25 H 0.7039 0.4813 0.6546 0.067 Uiso 1 1 calc R U . . .
C26 C 0.6334(3) 0.6355(3) 0.64896(9) 0.0513(10) Uani 1 1 d . . . . .
C27 C 0.4845(3) 0.7578(3) 0.63046(11) 0.0466(9) Uani 1 1 d . . . . .
C28 C 0.4464(4) 0.9533(3) 0.63601(11) 0.0787(14) Uani 1 1 d . . . . .
H28A H 0.4492 0.9510 0.6137 0.118 Uiso 1 1 calc R U . . .
H28B H 0.5006 1.0017 0.6436 0.118 Uiso 1 1 calc R U . . .
H28C H 0.3768 0.9781 0.6425 0.118 Uiso 1 1 calc R U . . .
C29 C 0.4711(3) 0.8200(3) 0.68052(11) 0.0578(11) Uani 1 1 d . . . . .
C30 C 0.4586(4) 0.8872(3) 0.70566(12) 0.0822(15) Uani 1 1 d . . . . .
H30 H 0.4436 0.9600 0.7030 0.099 Uiso 1 1 calc R U . . .
C31 C 0.4244(4) 0.3954(4) 0.56739(14) 0.0899(16) Uani 1 1 d . . . . .
H31 H 0.4902 0.3598 0.5679 0.108 Uiso 1 1 calc R U . . .
C32 C 0.4054(6) 0.4763(6) 0.54534(15) 0.121(2) Uani 1 1 d . . . . .
H32 H 0.4580 0.4923 0.5306 0.146 Uiso 1 1 calc R U . . .

loop_
_atom_site_aniso_label
_atom_site_aniso_U_11
_atom_site_aniso_U_22
_atom_site_aniso_U_33
_atom_site_aniso_U_23
_atom_site_aniso_U_13
_atom_site_aniso_U_12
S1 0.0756(7) 0.0428(5) 0.0716(8) -0.0128(5) -0.0141(6) -0.0006(5)
C36 0.047(2) 0.064(3) 0.109(4) 0.011(3) 0.007(2) -0.011(2)
O2 0.0572(16) 0.0616(16) 0.0554(19) 0.0098(15) 0.0002(15) -0.0003(13)
O3 0.101(2) 0.0580(17) 0.095(3) -0.0297(16) -0.0158(18) 0.0216(14)
O4 0.084(2) 0.075(2) 0.110(3) -0.0102(18) -0.0197(19) -0.0378(17)
N1 0.0461(17) 0.0408(16) 0.053(2) -0.0060(15) -0.0089(15) -0.0030(13)
C33 0.0382(19) 0.0431(19) 0.053(3) 0.0010(17) 0.0001(17) 0.0014(15)
C35 0.0407(19) 0.0401(18) 0.049(3) 0.0031(17) -0.0001(17) -0.0015(15)
C34 0.0393(19) 0.045(2) 0.052(3) 0.0012(18) -0.0033(18) -0.0035(15)
N5 0.069(2) 0.0387(17) 0.063(2) 0.0006(16) -0.0031(18) 0.0029(15)
C1 0.282(11) 0.140(6) 0.167(8) 0.078(6) 0.005(7) 0.032(7)
C2 0.157(6) 0.074(4) 0.105(5) 0.020(4) 0.003(5) 0.006(4)
C3 0.128(5) 0.093(4) 0.093(5) -0.001(4) -0.017(4) 0.035(4)
C4 0.090(4) 0.083(3) 0.071(4) 0.007(3) -0.014(3) 0.021(3)
C5 0.078(3) 0.055(2) 0.058(3) -0.017(2) -0.007(2) -0.002(2)
C6 0.045(2) 0.0402(19) 0.056(3) 0.0012(18) -0.0012(18) 0.0031(16)
C7 0.0367(18) 0.0366(17) 0.047(2) 0.0009(16) -0.0016(16) 0.0009(14)
C8 0.052(2) 0.044(2) 0.046(3) -0.0019(19) -0.0023(19) -0.0059(16)
C9 0.086(3) 0.054(2) 0.061(3) -0.002(2) -0.003(3) -0.007(2)
C10 0.140(5) 0.081(3) 0.050(3) -0.004(3) 0.001(3) -0.011(3)
C11 0.167(5) 0.071(3) 0.066(4) -0.020(3) 0.003(4) -0.013(3)
C12 0.0336(17) 0.0461(19) 0.042(2) -0.0013(16) -0.0037(16) -0.0002(16)
C13 0.0422(19) 0.054(2) 0.061(3) -0.0007(19) -0.0005(19) 0.0061(18)
C14 0.041(2) 0.076(3) 0.071(3) -0.001(2) 0.003(2) 0.010(2)
C15 0.0369(19) 0.089(3) 0.071(3) 0.001(3) 0.003(2) -0.009(2)
C16 0.049(2) 0.061(2) 0.066(3) 0.003(2) -0.001(2) -0.014(2)
C17 0.056(2) 0.0400(19) 0.068(3) 0.0014(19) -0.016(2) -0.0032(17)
C18 0.087(3) 0.050(2) 0.061(3) 0.005(2) -0.012(2) -0.005(2)
C19 0.085(3) 0.048(2) 0.055(3) 0.003(2) -0.012(3) 0.002(2)
C20 0.105(4) 0.135(5) 0.085(5) 0.007(4) -0.004(4) 0.026(3)
C21 0.167(7) 0.156(6) 0.074(5) 0.005(5) 0.018(5) 0.033(5)
C22 0.194(7) 0.059(3) 0.071(5) 0.007(3) -0.017(5) 0.019(4)
C23 0.154(6) 0.112(5) 0.095(6) 0.012(4) -0.064(5) 0.013(5)
C24 0.096(4) 0.110(4) 0.082(4) 0.012(3) -0.025(3) 0.002(3)
C25 0.0374(19) 0.049(2) 0.082(3) 0.007(2) 0.0008(19) 0.0066(17)
C26 0.042(2) 0.051(2) 0.061(3) 0.008(2) -0.0020(19) -0.0037(18)
C27 0.0367(18) 0.046(2) 0.057(3) 0.006(2) -0.002(2) -0.0016(15)
C28 0.101(3) 0.037(2) 0.098(4) 0.009(2) -0.004(3) 0.003(2)
C29 0.066(3) 0.046(2) 0.062(3) -0.003(2) 0.003(2) -0.0045(19)
C30 0.117(4) 0.047(2) 0.082(4) -0.018(3) 0.009(3) -0.001(3)
C31 0.096(4) 0.080(3) 0.094(5) 0.006(3) 0.008(3) 0.002(3)
C32 0.137(6) 0.127(5) 0.101(5) 0.029(4) 0.025(4) -0.004(4)

_geom_special_details            
;
 All esds (except the esd in the dihedral angle between two l.s. planes)
 are estimated using the full covariance matrix.  The cell esds are taken
 into account individually in the estimation of esds in distances, angles
 and torsion angles; correlations between esds in cell parameters are only
 used when they are defined by crystal symmetry.  An approximate (isotropic)
 treatment of cell esds is used for estimating esds involving l.s. planes.
;
loop_
_geom_bond_atom_site_label_1
_geom_bond_atom_site_label_2
_geom_bond_distance
_geom_bond_site_symmetry_2
_geom_bond_publ_flag
S1 O3 1.427(3) . ?
S1 O4 1.432(3) . ?
S1 N1 1.646(3) . ?
S1 C5 1.742(5) . ?
C36 H36A 0.9300 . ?
C36 H36B 0.9300 . ?
C36 C26 1.319(5) . ?
O2 C27 1.216(4) . ?
N1 C34 1.447(4) . ?
N1 C6 1.488(4) . ?
C33 C6 1.495(5) . ?
C33 C7 1.514(4) . ?
C33 C25 1.333(5) . ?
C35 C7 1.564(4) . ?
C35 C8 1.498(5) . ?
C35 C26 1.555(5) . ?
C35 C27 1.527(5) . ?
C34 C12 1.394(4) . ?
C34 C16 1.381(5) . ?
N5 C27 1.364(5) . ?
N5 C28 1.454(4) . ?
N5 C29 1.419(5) . ?
C1 H1A 0.9600 . ?
C1 H1B 0.9600 . ?
C1 H1C 0.9600 . ?
C1 C2 1.538(8) . ?
C2 C3 1.343(8) . ?
C2 C32 1.391(9) . ?
C3 H3 0.9300 . ?
C3 C4 1.365(7) . ?
C4 H4 0.9300 . ?
C4 C5 1.381(6) . ?
C5 C31 1.347(6) . ?
C6 H6 0.9800 . ?
C6 C17 1.530(5) . ?
C7 H7 0.9800 . ?
C7 C12 1.506(4) . ?
C8 C9 1.375(5) . ?
C8 C29 1.387(5) . ?
C9 H9 0.9300 . ?
C9 C10 1.401(6) . ?
C10 H10 0.9300 . ?
C10 C11 1.383(7) . ?
C11 H11 0.9300 . ?
C11 C30 1.381(6) . ?
C12 C13 1.392(5) . ?
C13 H13 0.9300 . ?
C13 C14 1.376(5) . ?
C14 H14 0.9300 . ?
C14 C15 1.380(6) . ?
C15 H15 0.9300 . ?
C15 C16 1.381(5) . ?
C16 H16 0.9300 . ?
C17 H17A 0.9700 . ?
C17 H17B 0.9700 . ?
C17 C18 1.526(5) . ?
C18 H18A 0.9700 . ?
C18 H18B 0.9700 . ?
C18 C19 1.510(5) . ?
C19 C20 1.357(7) . ?
C19 C24 1.360(6) . ?
C20 H20 0.9300 . ?
C20 C21 1.401(7) . ?
C21 H21 0.9300 . ?
C21 C22 1.331(9) . ?
C22 H22 0.9300 . ?
C22 C23 1.333(9) . ?
C23 H23 0.9300 . ?
C23 C24 1.374(7) . ?
C24 H24 0.9300 . ?
C25 H25 0.9300 . ?
C25 C26 1.454(5) . ?
C28 H28A 0.9600 . ?
C28 H28B 0.9600 . ?
C28 H28C 0.9600 . ?
C29 C30 1.375(6) . ?
C30 H30 0.9300 . ?
C31 H31 0.9300 . ?
C31 C32 1.401(8) . ?
C32 H32 0.9300 . ?

loop_
_geom_angle_atom_site_label_1
_geom_angle_atom_site_label_2
_geom_angle_atom_site_label_3
_geom_angle
_geom_angle_site_symmetry_1
_geom_angle_site_symmetry_3
_geom_angle_publ_flag
O3 S1 O4 118.82(18) . . ?
O3 S1 N1 106.76(16) . . ?
O3 S1 C5 110.2(2) . . ?
O4 S1 N1 107.55(18) . . ?
O4 S1 C5 106.7(2) . . ?
N1 S1 C5 106.10(17) . . ?
H36A C36 H36B 120.0 . . ?
C26 C36 H36A 120.0 . . ?
C26 C36 H36B 120.0 . . ?
C34 N1 S1 117.3(2) . . ?
C34 N1 C6 115.9(3) . . ?
C6 N1 S1 120.6(2) . . ?
C6 C33 C7 120.7(3) . . ?
C25 C33 C6 128.0(3) . . ?
C25 C33 C7 111.2(3) . . ?
C8 C35 C7 119.1(3) . . ?
C8 C35 C26 108.2(3) . . ?
C8 C35 C27 103.0(3) . . ?
C26 C35 C7 102.0(3) . . ?
C27 C35 C7 114.5(3) . . ?
C27 C35 C26 109.9(3) . . ?
C12 C34 N1 118.8(3) . . ?
C16 C34 N1 119.4(3) . . ?
C16 C34 C12 121.8(3) . . ?
C27 N5 C28 123.9(4) . . ?
C27 N5 C29 110.9(3) . . ?
C29 N5 C28 125.1(3) . . ?
H1A C1 H1B 109.5 . . ?
H1A C1 H1C 109.5 . . ?
H1B C1 H1C 109.5 . . ?
C2 C1 H1A 109.5 . . ?
C2 C1 H1B 109.5 . . ?
C2 C1 H1C 109.5 . . ?
C3 C2 C1 122.2(7) . . ?
C3 C2 C32 117.6(6) . . ?
C32 C2 C1 120.2(7) . . ?
C2 C3 H3 118.7 . . ?
C2 C3 C4 122.7(6) . . ?
C4 C3 H3 118.7 . . ?
C3 C4 H4 120.2 . . ?
C3 C4 C5 119.5(5) . . ?
C5 C4 H4 120.2 . . ?
C4 C5 S1 119.3(4) . . ?
C31 C5 S1 120.5(4) . . ?
C31 C5 C4 120.2(5) . . ?
N1 C6 C33 110.2(3) . . ?
N1 C6 H6 109.0 . . ?
N1 C6 C17 108.0(3) . . ?
C33 C6 H6 109.0 . . ?
C33 C6 C17 111.5(3) . . ?
C17 C6 H6 109.0 . . ?
C33 C7 C35 102.9(3) . . ?
C33 C7 H7 106.7 . . ?
C35 C7 H7 106.7 . . ?
C12 C7 C33 112.4(3) . . ?
C12 C7 C35 120.6(3) . . ?
C12 C7 H7 106.7 . . ?
C9 C8 C35 131.7(3) . . ?
C9 C8 C29 119.5(4) . . ?
C29 C8 C35 108.5(4) . . ?
C8 C9 H9 120.6 . . ?
C8 C9 C10 118.8(4) . . ?
C10 C9 H9 120.6 . . ?
C9 C10 H10 119.8 . . ?
C11 C10 C9 120.4(5) . . ?
C11 C10 H10 119.8 . . ?
C10 C11 H11 119.6 . . ?
C30 C11 C10 120.8(5) . . ?
C30 C11 H11 119.6 . . ?
C34 C12 C7 118.0(3) . . ?
C13 C12 C34 117.8(3) . . ?
C13 C12 C7 124.1(3) . . ?
C12 C13 H13 119.6 . . ?
C14 C13 C12 120.8(3) . . ?
C14 C13 H13 119.6 . . ?
C13 C14 H14 119.9 . . ?
C13 C14 C15 120.2(4) . . ?
C15 C14 H14 119.9 . . ?
C14 C15 H15 119.8 . . ?
C14 C15 C16 120.4(4) . . ?
C16 C15 H15 119.8 . . ?
C34 C16 H16 120.5 . . ?
C15 C16 C34 118.9(4) . . ?
C15 C16 H16 120.5 . . ?
C6 C17 H17A 108.9 . . ?
C6 C17 H17B 108.9 . . ?
H17A C17 H17B 107.7 . . ?
C18 C17 C6 113.4(3) . . ?
C18 C17 H17A 108.9 . . ?
C18 C17 H17B 108.9 . . ?
C17 C18 H18A 109.1 . . ?
C17 C18 H18B 109.1 . . ?
H18A C18 H18B 107.8 . . ?
C19 C18 C17 112.7(3) . . ?
C19 C18 H18A 109.1 . . ?
C19 C18 H18B 109.1 . . ?
C20 C19 C18 121.8(5) . . ?
C20 C19 C24 116.3(5) . . ?
C24 C19 C18 122.0(5) . . ?
C19 C20 H20 119.3 . . ?
C19 C20 C21 121.5(6) . . ?
C21 C20 H20 119.3 . . ?
C20 C21 H21 120.4 . . ?
C22 C21 C20 119.2(7) . . ?
C22 C21 H21 120.4 . . ?
C21 C22 H22 119.4 . . ?
C21 C22 C23 121.2(7) . . ?
C23 C22 H22 119.4 . . ?
C22 C23 H23 120.4 . . ?
C22 C23 C24 119.1(7) . . ?
C24 C23 H23 120.4 . . ?
C19 C24 C23 122.8(6) . . ?
C19 C24 H24 118.6 . . ?
C23 C24 H24 118.6 . . ?
C33 C25 H25 124.1 . . ?
C33 C25 C26 111.8(3) . . ?
C26 C25 H25 124.1 . . ?
C36 C26 C35 124.6(3) . . ?
C36 C26 C25 129.2(4) . . ?
C25 C26 C35 106.0(3) . . ?
O2 C27 C35 127.2(3) . . ?
O2 C27 N5 125.0(3) . . ?
N5 C27 C35 107.8(3) . . ?
N5 C28 H28A 109.5 . . ?
N5 C28 H28B 109.5 . . ?
N5 C28 H28C 109.5 . . ?
H28A C28 H28B 109.5 . . ?
H28A C28 H28C 109.5 . . ?
H28B C28 H28C 109.5 . . ?
C8 C29 N5 109.4(4) . . ?
C30 C29 N5 128.2(4) . . ?
C30 C29 C8 122.4(4) . . ?
C11 C30 H30 121.0 . . ?
C29 C30 C11 118.0(4) . . ?
C29 C30 H30 121.0 . . ?
C5 C31 H31 120.4 . . ?
C5 C31 C32 119.3(5) . . ?
C32 C31 H31 120.4 . . ?
C2 C32 C31 120.7(6) . . ?
C2 C32 H32 119.6 . . ?
C31 C32 H32 119.6 . . ?

loop_
_geom_torsion_atom_site_label_1
_geom_torsion_atom_site_label_2
_geom_torsion_atom_site_label_3
_geom_torsion_atom_site_label_4
_geom_torsion
_geom_torsion_site_symmetry_1
_geom_torsion_site_symmetry_2
_geom_torsion_site_symmetry_3
_geom_torsion_site_symmetry_4
_geom_torsion_publ_flag
S1 N1 C34 C12 -110.3(3) . . . . ?
S1 N1 C34 C16 68.7(4) . . . . ?
S1 N1 C6 C33 105.2(3) . . . . ?
S1 N1 C6 C17 -132.7(3) . . . . ?
S1 C5 C31 C32 -178.2(4) . . . . ?
O3 S1 N1 C34 174.6(3) . . . . ?
O3 S1 N1 C6 23.3(3) . . . . ?
O3 S1 C5 C4 166.5(3) . . . . ?
O3 S1 C5 C31 -17.3(4) . . . . ?
O4 S1 N1 C34 -56.8(3) . . . . ?
O4 S1 N1 C6 151.9(3) . . . . ?
O4 S1 C5 C4 36.2(4) . . . . ?
O4 S1 C5 C31 -147.6(4) . . . . ?
N1 S1 C5 C4 -78.3(4) . . . . ?
N1 S1 C5 C31 98.0(4) . . . . ?
N1 C34 C12 C7 0.7(5) . . . . ?
N1 C34 C12 C13 176.4(3) . . . . ?
N1 C34 C16 C15 -176.2(4) . . . . ?
N1 C6 C17 C18 58.4(4) . . . . ?
C33 C6 C17 C18 179.7(3) . . . . ?
C33 C7 C12 C34 -33.8(5) . . . . ?
C33 C7 C12 C13 150.8(3) . . . . ?
C33 C25 C26 C36 -173.6(5) . . . . ?
C33 C25 C26 C35 11.7(5) . . . . ?
C35 C7 C12 C34 -155.5(3) . . . . ?
C35 C7 C12 C13 29.1(5) . . . . ?
C35 C8 C9 C10 175.1(4) . . . . ?
C35 C8 C29 N5 3.7(4) . . . . ?
C35 C8 C29 C30 -175.1(4) . . . . ?
C34 N1 C6 C33 -46.5(4) . . . . ?
C34 N1 C6 C17 75.6(3) . . . . ?
C34 C12 C13 C14 0.4(6) . . . . ?
N5 C29 C30 C11 -179.1(5) . . . . ?
C1 C2 C3 C4 178.2(6) . . . . ?
C1 C2 C32 C31 179.6(6) . . . . ?
C2 C3 C4 C5 1.7(9) . . . . ?
C3 C2 C32 C31 -1.1(10) . . . . ?
C3 C4 C5 S1 176.2(4) . . . . ?
C3 C4 C5 C31 -0.1(7) . . . . ?
C4 C5 C31 C32 -2.0(8) . . . . ?
C5 S1 N1 C34 57.1(3) . . . . ?
C5 S1 N1 C6 -94.2(3) . . . . ?
C5 C31 C32 C2 2.6(9) . . . . ?
C6 N1 C34 C12 42.4(5) . . . . ?
C6 N1 C34 C16 -138.6(4) . . . . ?
C6 C33 C7 C35 158.2(3) . . . . ?
C6 C33 C7 C12 26.9(5) . . . . ?
C6 C33 C25 C26 -171.8(4) . . . . ?
C6 C17 C18 C19 -179.2(3) . . . . ?
C7 C33 C6 N1 11.5(5) . . . . ?
C7 C33 C6 C17 -108.5(4) . . . . ?
C7 C33 C25 C26 4.4(5) . . . . ?
C7 C35 C8 C9 51.4(5) . . . . ?
C7 C35 C8 C29 -133.6(3) . . . . ?
C7 C35 C26 C36 163.3(4) . . . . ?
C7 C35 C26 C25 -21.8(4) . . . . ?
C7 C35 C27 O2 -43.8(5) . . . . ?
C7 C35 C27 N5 136.4(3) . . . . ?
C7 C12 C13 C14 175.8(4) . . . . ?
C8 C35 C7 C33 -95.6(3) . . . . ?
C8 C35 C7 C12 30.6(5) . . . . ?
C8 C35 C26 C36 -70.4(5) . . . . ?
C8 C35 C26 C25 104.6(3) . . . . ?
C8 C35 C27 O2 -174.5(3) . . . . ?
C8 C35 C27 N5 5.6(3) . . . . ?
C8 C9 C10 C11 -1.9(7) . . . . ?
C8 C29 C30 C11 -0.5(7) . . . . ?
C9 C8 C29 N5 179.5(3) . . . . ?
C9 C8 C29 C30 0.7(6) . . . . ?
C9 C10 C11 C30 2.1(8) . . . . ?
C10 C11 C30 C29 -0.8(8) . . . . ?
C12 C34 C16 C15 2.8(6) . . . . ?
C12 C13 C14 C15 1.4(6) . . . . ?
C13 C14 C15 C16 -1.2(7) . . . . ?
C14 C15 C16 C34 -0.9(6) . . . . ?
C16 C34 C12 C7 -178.2(3) . . . . ?
C16 C34 C12 C13 -2.5(6) . . . . ?
C17 C18 C19 C20 104.2(5) . . . . ?
C17 C18 C19 C24 -75.8(5) . . . . ?
C18 C19 C20 C21 179.1(5) . . . . ?
C18 C19 C24 C23 179.7(5) . . . . ?
C19 C20 C21 C22 2.4(10) . . . . ?
C20 C19 C24 C23 -0.3(7) . . . . ?
C20 C21 C22 C23 -2.9(10) . . . . ?
C21 C22 C23 C24 1.8(10) . . . . ?
C22 C23 C24 C19 -0.1(9) . . . . ?
C24 C19 C20 C21 -0.9(8) . . . . ?
C25 C33 C6 N1 -172.7(4) . . . . ?
C25 C33 C6 C17 67.3(5) . . . . ?
C25 C33 C7 C35 -18.3(4) . . . . ?
C25 C33 C7 C12 -149.6(3) . . . . ?
C26 C35 C7 C33 23.4(4) . . . . ?
C26 C35 C7 C12 149.6(3) . . . . ?
C26 C35 C8 C9 -64.3(5) . . . . ?
C26 C35 C8 C29 110.7(3) . . . . ?
C26 C35 C27 O2 70.4(4) . . . . ?
C26 C35 C27 N5 -109.5(3) . . . . ?
C27 C35 C7 C33 142.1(3) . . . . ?
C27 C35 C7 C12 -91.8(4) . . . . ?
C27 C35 C8 C9 179.3(4) . . . . ?
C27 C35 C8 C29 -5.6(4) . . . . ?
C27 C35 C26 C36 41.4(5) . . . . ?
C27 C35 C26 C25 -143.7(3) . . . . ?
C27 N5 C29 C8 0.1(4) . . . . ?
C27 N5 C29 C30 178.8(4) . . . . ?
C28 N5 C27 O2 -5.7(6) . . . . ?
C28 N5 C27 C35 174.2(3) . . . . ?
C28 N5 C29 C8 -177.8(3) . . . . ?
C28 N5 C29 C30 0.9(7) . . . . ?
C29 N5 C27 O2 176.4(3) . . . . ?
C29 N5 C27 C35 -3.7(4) . . . . ?
C29 C8 C9 C10 0.5(6) . . . . ?
C32 C2 C3 C4 -1.1(10) . . . . ?

_smtbx_masks_special_details     
;
A solvent mask was calculated and 196 electrons were 
found in a volume of 1000\%A^3^ in 2 voids per unit cell. 
This is consistent with the presence of 
1[n-Hexane] per Asymmetric Unit 
which account for 4 electrons 
per unit cell.
;
loop_
_smtbx_masks_void_nr
_smtbx_masks_void_average_x
_smtbx_masks_void_average_y
_smtbx_masks_void_average_z
_smtbx_masks_void_volume
_smtbx_masks_void_count_electrons
_smtbx_masks_void_content
1 -0.066 -0.066 0.000 12.6 0.0 ?
2 0.066 0.066 0.500 12.6 0.0 ?
3 -0.122 0.122 0.250 236.5 49.1 '1 n-Hexane'
4 0.122 0.878 0.750 236.5 49.2 '1 n-Hexane'
5 0.378 0.378 1.000 236.5 49.1 '1 n-Hexane'
6 0.622 0.622 0.500 236.5 49.1 '1 n-Hexane'
7 0.434 0.566 0.250 12.6 0.0 ?
8 0.566 0.434 0.750 12.6 0.0 ?

_smtbx_masks_void_probe_radius   1.2
_smtbx_masks_void_truncation_radius 1.2
_shelx_res_file                  
;
    mo_cyc_hzl_11_101_0m_a.res created by SHELXL-2014/7

TITL mo_CYC_HZL_11_101_0m_a.res in P4(3)2(1)2
CELL 0.71073 12.4257 12.4257 42.9883 90 90 90
ZERR 8 0.0006 0.0006 0.0039 0 0 0
LATT -1
SYMM 0.5-Y,0.5+X,0.75+Z
SYMM 0.5+Y,0.5-X,0.25+Z
SYMM 0.5+X,0.5-Y,0.25-Z
SYMM 0.5-X,0.5+Y,0.75-Z
SYMM -X,-Y,0.5+Z
SYMM +Y,+X,-Z
SYMM -Y,-X,0.5-Z
SFAC C H N O S
UNIT 288 256 16 24 8
DELU 0.001 0.001 S1 O3
SIMU 0.01 0.02 1.7 O3 S1

L.S. 11
PLAN  8 0 0
SIZE 0.26 0.42 0.48
TEMP 29.85
CONF
HTAB
BOND $H
MORE -1
ABIN
fmap 2
acta
OMIT 0 1 3
OMIT 2 5 0
REM <olex2.extras>
REM <HklSrc "%.\\mo_CYC_HZL_11_101_0m_a.hkl">
REM </olex2.extras>

WGHT    0.053000
FVAR       0.28936
S1    5    0.368422    0.272358    0.616224    11.00000    0.07564    0.04278 =
         0.07164   -0.01277   -0.01411   -0.00056
C36   1    0.711825    0.706595    0.646698    11.00000    0.04658    0.06413 =
         0.10867    0.01097    0.00738   -0.01063
AFIX  93
H36A  2    0.783143    0.683903    0.646911    11.00000   -1.20000
H36B  2    0.695793    0.779435    0.644892    11.00000   -1.20000
AFIX   0
O2    4    0.479852    0.755887    0.602216    11.00000    0.05723    0.06156 =
         0.05544    0.00982    0.00019   -0.00026
O3    4    0.459599    0.208258    0.608253    11.00000    0.10090    0.05803 =
         0.09494   -0.02967   -0.01581    0.02155
O4    4    0.267317    0.220172    0.621509    11.00000    0.08372    0.07486 =
         0.11002   -0.01020   -0.01971   -0.03783
N1    3    0.399986    0.338116    0.648177    11.00000    0.04615    0.04081 =
         0.05328   -0.00599   -0.00888   -0.00302
C33   1    0.543143    0.473099    0.650445    11.00000    0.03822    0.04308 =
         0.05334    0.00099    0.00009    0.00138
C35   1    0.512156    0.664370    0.652118    11.00000    0.04065    0.04008 =
         0.04878    0.00309   -0.00015   -0.00148
C34   1    0.323403    0.416584    0.659527    11.00000    0.03930    0.04456 =
         0.05193    0.00124   -0.00326   -0.00354
N5    3    0.465572    0.846196    0.648430    11.00000    0.06870    0.03867 =
         0.06297    0.00064   -0.00310    0.00294
C1    1    0.289398    0.622008    0.521017    11.00000    0.28196    0.14039 =
         0.16721    0.07800    0.00511    0.03166
AFIX 137
H1A   2    0.259477    0.590974    0.502485    11.00000   -1.50000
H1B   2    0.356411    0.656521    0.516119    11.00000   -1.50000
H1C   2    0.240153    0.674113    0.529340    11.00000   -1.50000
AFIX   0
C2    1    0.308863    0.532982    0.545215    11.00000    0.15739    0.07427 =
         0.10541    0.01977    0.00293    0.00565
C3    1    0.234566    0.506057    0.566539    11.00000    0.12809    0.09299 =
         0.09323   -0.00094   -0.01654    0.03469
AFIX  43
H3    2    0.170068    0.543997    0.566977    11.00000   -1.20000
AFIX   0
C4    1    0.249909    0.425280    0.587582    11.00000    0.09036    0.08337 =
         0.07051    0.00673   -0.01390    0.02092
AFIX  43
H4    2    0.195881    0.407662    0.601661    11.00000   -1.20000
AFIX   0
C5    1    0.346253    0.369894    0.587818    11.00000    0.07796    0.05527 =
         0.05815   -0.01684   -0.00726   -0.00199
C6    1    0.514552    0.358077    0.656405    11.00000    0.04475    0.04023 =
         0.05572    0.00115   -0.00117    0.00307
AFIX  13
H6    2    0.560485    0.311833    0.643569    11.00000   -1.20000
AFIX   0
C7    1    0.456458    0.555393    0.643577    11.00000    0.03669    0.03659 =
         0.04684    0.00094   -0.00159    0.00090
AFIX  13
H7    2    0.446292    0.555634    0.620971    11.00000   -1.20000
AFIX   0
C8    1    0.494364    0.711420    0.683796    11.00000    0.05177    0.04416 =
         0.04571   -0.00189   -0.00231   -0.00591
C9    1    0.504464    0.668070    0.713085    11.00000    0.08645    0.05387 =
         0.06063   -0.00232   -0.00299   -0.00679
AFIX  43
H9    2    0.520636    0.595545    0.715674    11.00000   -1.20000
AFIX   0
C10   1    0.489957    0.735114    0.738961    11.00000    0.14004    0.08122 =
         0.05044   -0.00365    0.00089   -0.01051
AFIX  43
H10   2    0.494451    0.706473    0.758906    11.00000   -1.20000
AFIX   0
C11   1    0.469005    0.843562    0.735040    11.00000    0.16741    0.07085 =
         0.06593   -0.02047    0.00325   -0.01265
AFIX  43
H11   2    0.461832    0.887623    0.752405    11.00000   -1.20000
AFIX   0
C12   1    0.349666    0.525451    0.657705    11.00000    0.03359    0.04606 =
         0.04207   -0.00135   -0.00375   -0.00016
C13   1    0.272418    0.599768    0.667110    11.00000    0.04225    0.05430 =
         0.06095   -0.00073   -0.00052    0.00610
AFIX  43
H13   2    0.287629    0.672952    0.666006    11.00000   -1.20000
AFIX   0
C14   1    0.173829    0.566312    0.678019    11.00000    0.04120    0.07601 =
         0.07087   -0.00109    0.00294    0.01012
AFIX  43
H14   2    0.122412    0.616890    0.683800    11.00000   -1.20000
AFIX   0
C15   1    0.151019    0.457916    0.680408    11.00000    0.03689    0.08924 =
         0.07105    0.00109    0.00333   -0.00892
AFIX  43
H15   2    0.084727    0.435803    0.688154    11.00000   -1.20000
AFIX   0
C16   1    0.225998    0.382105    0.671371    11.00000    0.04890    0.06091 =
         0.06596    0.00345   -0.00058   -0.01408
AFIX  43
H16   2    0.211159    0.309027    0.673227    11.00000   -1.20000
AFIX   0
C17   1    0.530155    0.328224    0.690646    11.00000    0.05641    0.03997 =
         0.06758    0.00138   -0.01585   -0.00316
AFIX  23
H17A  2    0.604683    0.340670    0.696315    11.00000   -1.20000
H17B  2    0.485856    0.375131    0.703349    11.00000   -1.20000
AFIX   0
C18   1    0.501407    0.211452    0.697867    11.00000    0.08709    0.04991 =
         0.06096    0.00453   -0.01170   -0.00484
AFIX  23
H18A  2    0.427141    0.198579    0.691994    11.00000   -1.20000
H18B  2    0.546440    0.164359    0.685441    11.00000   -1.20000
AFIX   0
C19   1    0.515782    0.183742    0.731822    11.00000    0.08545    0.04754 =
         0.05495    0.00292   -0.01221    0.00155
C20   1    0.430549    0.173737    0.751348    11.00000    0.10536    0.13477 =
         0.08450    0.00656   -0.00429    0.02568
AFIX  43
H20   2    0.361433    0.185164    0.743732    11.00000   -1.20000
AFIX   0
C21   1    0.444377    0.146570    0.782731    11.00000    0.16735    0.15631 =
         0.07407    0.00518    0.01770    0.03308
AFIX  43
H21   2    0.385001    0.137352    0.795629    11.00000   -1.20000
AFIX   0
C22   1    0.543591    0.134125    0.793845    11.00000    0.19401    0.05926 =
         0.07097    0.00665   -0.01703    0.01855
AFIX  43
H22   2    0.553235    0.119280    0.814865    11.00000   -1.20000
AFIX   0
C23   1    0.629343    0.142559    0.775387    11.00000    0.15417    0.11209 =
         0.09544    0.01224   -0.06413    0.01309
AFIX  43
H23   2    0.698183    0.131764    0.783283    11.00000   -1.20000
AFIX   0
C24   1    0.614683    0.167413    0.744541    11.00000    0.09561    0.11046 =
         0.08177    0.01220   -0.02550    0.00190
AFIX  43
H24   2    0.674920    0.173325    0.731815    11.00000   -1.20000
AFIX   0
C25   1    0.639950    0.519124    0.651945    11.00000    0.03743    0.04926 =
         0.08199    0.00704    0.00081    0.00661
AFIX  43
H25   2    0.703915    0.481349    0.654584    11.00000   -1.20000
AFIX   0
C26   1    0.633424    0.635481    0.648958    11.00000    0.04208    0.05123 =
         0.06073    0.00844   -0.00196   -0.00369
C27   1    0.484495    0.757759    0.630462    11.00000    0.03673    0.04644 =
         0.05653    0.00566   -0.00154   -0.00157
C28   1    0.446395    0.953347    0.636010    11.00000    0.10112    0.03735 =
         0.09754    0.00876   -0.00427    0.00324
AFIX 137
H28A  2    0.449151    0.951019    0.613703    11.00000   -1.50000
H28B  2    0.500622    1.001710    0.643600    11.00000   -1.50000
H28C  2    0.376752    0.978053    0.642528    11.00000   -1.50000
AFIX   0
C29   1    0.471100    0.819967    0.680524    11.00000    0.06589    0.04591 =
         0.06155   -0.00290    0.00260   -0.00451
C30   1    0.458605    0.887234    0.705659    11.00000    0.11711    0.04736 =
         0.08198   -0.01775    0.00885   -0.00058
AFIX  43
H30   2    0.443599    0.959959    0.702952    11.00000   -1.20000
AFIX   0
C31   1    0.424388    0.395450    0.567388    11.00000    0.09586    0.08026 =
         0.09361    0.00646    0.00773    0.00193
AFIX  43
H31   2    0.490179    0.359812    0.567908    11.00000   -1.20000
AFIX   0
C32   1    0.405419    0.476336    0.545344    11.00000    0.13697    0.12660 =
         0.10065    0.02916    0.02464   -0.00441
AFIX  43
H32   2    0.457951    0.492317    0.530643    11.00000   -1.20000
AFIX   0
HKLF 4

REM  mo_CYC_HZL_11_101_0m_a.res in P4(3)2(1)2
REM R1 =  0.0542 for    4097 Fo > 4sig(Fo)  and  0.1202 for all    7524 data
REM    381 parameters refined using      7 restraints

END

WGHT      0.0530      0.0000

REM Instructions for potential hydrogen bonds
HTAB C6 O3

REM Highest difference peak  0.144,  deepest hole -0.215,  1-sigma level  0.035
Q1    1   0.4695  0.5575  0.5449  11.00000  0.05    0.14
Q2    1   0.5594  0.2831  0.6034  11.00000  0.05    0.13
Q3    1   0.6547  0.3406  0.6788  11.00000  0.05    0.13
Q4    1   0.3023  0.3180  0.6989  11.00000  0.05    0.12
Q5    1   0.5207  0.4084  0.5756  11.00000  0.05    0.12
Q6    1   0.6314  0.2587  0.7217  11.00000  0.05    0.12
Q7    1   0.5421  0.4191  0.5803  11.00000  0.05    0.12
Q8    1   0.4425  0.2443  0.7894  11.00000  0.05    0.11
;
_shelx_res_checksum              26084
_shelx_fab_file                  
;
-16 -1 -5 -0.3119 -0.0478
-16 -1 -4 0.0879 -1.6715
-16 -1 -3 1.0181 -0.3239
-16 -1 -2 -1.1944 0.6543
-16 -1 -1 -0.4165 -0.3708
-15 -5 -10 0.1686 -1.6281
-15 -5 -9 -0.4718 -0.0187
-15 -5 -8 0.2389 0.2632
-15 -5 -7 -0.2063 -0.5316
-15 -5 -6 0.1782 -1.7702
-15 -5 -5 -1.1976 -0.3239
-15 -5 -4 -0.1889 0.6142
-15 -5 -3 -0.4809 0.5194
-15 -5 -2 0.2029 -1.0035
-15 -5 -1 -0.2437 0.2641
-15 -4 -14 -0.6266 -0.9248
-15 -4 -13 0.9840 0.8052
-15 -4 -12 -0.9374 0.5467
-15 -4 -10 -0.0937 -0.3035
-15 -4 -9 0.7944 1.1343
-15 -4 -8 0.1881 0.0729
-15 -4 -7 0.8249 -0.6291
-15 -4 -6 -0.1838 -0.9709
-15 -4 -5 0.6130 0.9745
-15 -4 -4 0.3084 1.2163
-15 -4 -3 1.2335 -0.3926
-15 -4 -2 -0.5144 -0.8336
-15 -4 -1 -0.2409 0.0275
-15 -3 -17 1.2515 1.0602
-15 -3 -16 -0.4063 -0.1784
-15 -3 -15 0.4652 -1.5307
-15 -3 -14 0.4334 0.2925
-15 -3 -13 0.0865 0.9008
-15 -3 -12 -0.1076 -0.3451
-15 -3 -11 0.6298 -0.6961
-15 -3 -10 0.8413 1.6577
-15 -3 -9 -0.2767 0.4485
-15 -3 -8 -0.4799 -0.0581
-15 -3 -7 -0.1764 -0.3160
-15 -3 -6 -0.4040 0.7117
-15 -3 -5 -0.3792 1.0970
-15 -3 -4 -0.2074 0.5843
-15 -3 -3 -0.8824 -1.7599
-15 -3 -2 0.6274 -0.5991
-15 -3 -1 -0.8478 -0.1148
-15 -2 -19 0.3208 -1.0553
-15 -2 -18 0.5611 1.5533
-15 -2 -17 -1.1311 0.1816
-15 -2 -16 0.3364 0.0068
-15 -2 -15 0.6743 -1.2056
-15 -2 -14 -0.2501 1.3860
-15 -2 -13 -1.0864 0.1384
-15 -2 -12 0.7868 -1.4313
-15 -2 -11 0.5538 1.0392
-15 -2 -10 -0.9168 0.5725
-15 -2 -9 -1.6159 -0.7131
-15 -2 -8 0.1148 -0.9983
-15 -2 -7 0.1244 0.0428
-15 -2 -6 1.0816 0.1614
-15 -2 -5 0.2975 0.9760
-15 -2 -4 -0.6004 -0.4309
-15 -2 -3 1.0564 -1.1649
-15 -2 -2 0.2202 0.0796
-15 -2 -1 0.0208 1.3203
-15 -1 -20 1.2805 -1.2126
-15 -1 -19 0.6292 0.8340
-15 -1 -18 -0.5507 0.7877
-15 -1 -17 -1.4388 1.6547
-15 -1 -16 1.3596 -1.3284
-15 -1 -15 -0.6393 1.6671
-15 -1 -14 -1.9486 0.7909
-15 -1 -13 -0.2185 -0.2673
-15 -1 -12 1.3213 -0.1494
-15 -1 -11 0.2506 0.7948
-15 -1 -10 -1.6219 -0.1507
-15 -1 -9 0.6253 -1.3132
-15 -1 -8 -0.6285 0.0584
-15 -1 -7 0.8704 -0.6440
-15 -1 -6 -0.0062 0.4187
-15 -1 -5 -0.5649 0.9764
-15 -1 -4 -0.6806 -0.0746
-15 -1 -3 0.4264 -1.3379
-15 -1 -2 0.8217 0.8816
-15 -1 -1 -0.7769 0.2451
-14 -7 -13 -1.4275 0.7648
-14 -7 -12 -0.2365 0.7815
-14 -7 -11 0.0072 1.6665
-14 -7 -10 -0.8463 1.1202
-14 -7 -9 0.1972 -0.7221
-14 -7 -8 -0.9413 -0.0190
-14 -7 -7 -0.1166 1.6350
-14 -7 -6 -1.2420 0.5991
-14 -7 -5 0.2769 -0.7151
-14 -7 -4 0.2841 -0.2781
-14 -7 -3 0.4362 1.2808
-14 -7 -2 -0.0173 -0.2590
-14 -7 -1 -1.1671 0.5443
-14 -6 -18 0.5954 0.9725
-14 -6 -17 0.1654 0.5030
-14 -6 -16 1.0616 -0.5426
-14 -6 -15 0.2756 -0.3212
-14 -6 -14 -1.3492 -0.3474
-14 -6 -13 -0.5395 0.2483
-14 -6 -12 0.4402 -0.4435
-14 -6 -11 -0.2226 0.5726
-14 -6 -10 -0.6508 -0.9335
-14 -6 -9 -0.6994 -1.7569
-14 -6 -8 -0.1474 -0.0257
-14 -6 -7 -1.4566 0.5114
-14 -6 -6 0.6637 -0.4688
-14 -6 -5 -0.3425 -1.6961
-14 -6 -4 -0.4640 -0.4051
-14 -6 -3 -0.7124 0.5112
-14 -6 -2 -1.0232 -0.3253
-14 -6 -1 -0.4247 -0.2909
-14 -5 -21 -0.6267 0.1773
-14 -5 -20 -0.4725 -0.2450
-14 -5 -19 -0.3702 1.9614
-14 -5 -18 -0.4845 -0.3809
-14 -5 -17 -0.0390 0.2217
-14 -5 -16 -0.3542 -0.8821
-14 -5 -15 0.3306 0.6200
-14 -5 -14 -1.8171 -0.6165
-14 -5 -13 1.5810 -0.7935
-14 -5 -12 0.5233 0.3526
-14 -5 -11 0.8606 0.1142
-14 -5 -10 -0.3489 -0.8923
-14 -5 -9 0.7720 0.0833
-14 -5 -8 0.3058 0.2317
-14 -5 -7 1.5062 1.3537
-14 -5 -6 0.9203 -0.4720
-14 -5 -5 0.9564 0.0844
-14 -5 -4 -0.1585 0.0757
-14 -5 -3 1.4372 0.4925
-14 -5 -2 0.8388 0.2200
-14 -5 -1 0.5389 -0.9271
-14 -4 -23 -0.6939 0.6880
-14 -4 -22 -0.7447 -1.1470
-14 -4 -21 0.8322 -0.2660
-14 -4 -20 -0.7706 -0.2449
-14 -4 -19 1.1957 0.1873
-14 -4 -18 -1.1197 -0.4858
-14 -4 -17 1.0405 -1.3314
-14 -4 -16 0.2318 2.1283
-14 -4 -15 -0.1269 -1.0368
-14 -4 -14 0.3278 0.1012
-14 -4 -13 0.1900 -0.4930
-14 -4 -12 0.7365 1.6466
-14 -4 -11 -1.0052 -0.9867
-14 -4 -10 0.0743 0.3275
-14 -4 -9 -0.5529 -0.3968
-14 -4 -8 -0.3993 1.0170
-14 -4 -7 -0.1256 -0.2253
-14 -4 -6 -1.6315 0.8378
-14 -4 -5 -1.3839 -0.5759
-14 -4 -4 -0.4607 1.2851
-14 -4 -3 -0.9533 0.3337
-14 -4 -2 0.4169 0.4389
-14 -4 -1 -0.6226 -0.1159
-14 -3 -25 1.2490 0.3887
-14 -3 -24 -0.7369 -0.1628
-14 -3 -23 -0.1068 -0.3891
-14 -3 -22 0.4289 1.1537
-14 -3 -21 1.0181 -0.9155
-14 -3 -20 -0.0154 1.4614
-14 -3 -19 -1.2066 -1.0354
-14 -3 -18 0.9819 0.7832
-14 -3 -17 -0.9945 0.6767
-14 -3 -16 0.4000 1.1875
-14 -3 -15 -1.1215 -0.5842
-14 -3 -14 0.8822 -0.3953
-14 -3 -13 -0.9174 2.2524
-14 -3 -12 -0.4471 -0.7012
-14 -3 -11 -0.0686 -0.0823
-14 -3 -10 0.3812 -0.2288
-14 -3 -9 -0.5459 0.1475
-14 -3 -8 0.4083 -0.7612
-14 -3 -7 -0.6767 -0.7211
-14 -3 -6 0.3213 -1.8663
-14 -3 -5 0.7837 -0.7710
-14 -3 -4 0.7861 -0.5751
-14 -3 -3 -0.0915 -0.1178
-14 -3 -2 0.4563 -1.6357
-14 -3 -1 0.5889 0.6872
-14 -2 -26 -0.0816 0.5657
-14 -2 -25 -0.5862 -0.4994
-14 -2 -24 -0.6990 0.0193
-14 -2 -23 -0.0819 -0.0446
-14 -2 -22 1.5302 0.5599
-14 -2 -21 -1.1323 0.1869
-14 -2 -20 -0.6871 -1.7332
-14 -2 -19 -0.1702 -0.0072
-14 -2 -18 1.4993 -1.2314
-14 -2 -17 -0.8279 1.2604
-14 -2 -16 -0.5103 -1.7163
-14 -2 -15 1.1385 -0.7028
-14 -2 -14 -0.4035 0.4464
-14 -2 -13 -0.6736 0.1103
-14 -2 -12 -0.3337 -1.0803
-14 -2 -11 1.8318 -0.3129
-14 -2 -10 0.1051 0.7076
-14 -2 -9 0.9206 0.3802
-14 -2 -8 -0.0093 -0.0658
-14 -2 -7 0.0335 0.3294
-14 -2 -6 0.7650 -0.3942
-14 -2 -5 1.0859 1.4760
-14 -2 -4 -0.6044 1.7344
-14 -2 -3 -0.7318 -0.7218
-14 -2 -2 0.1150 0.0161
-14 -2 -1 -0.0907 -0.1839
-14 -1 -27 0.3600 0.0201
-14 -1 -26 -0.2464 0.1886
-14 -1 -25 -1.1447 -0.3386
-14 -1 -24 0.1548 -0.2750
-14 -1 -23 1.6294 0.9696
-14 -1 -22 -0.3583 0.2920
-14 -1 -21 -1.7025 0.6074
-14 -1 -20 -1.3879 -0.2192
-14 -1 -19 2.1037 -0.2216
-14 -1 -18 -1.2355 0.9182
-14 -1 -17 -0.2638 0.1112
-14 -1 -16 0.0624 -0.7982
-14 -1 -15 1.2200 -0.5945
-14 -1 -14 -1.2488 0.2133
-14 -1 -13 -1.1743 -0.5497
-14 -1 -12 0.9547 -0.5896
-14 -1 -11 -0.4005 0.4741
-14 -1 -10 0.6715 0.8035
-14 -1 -9 -0.3337 -0.0879
-14 -1 -8 -0.4656 0.9467
-14 -1 -7 -0.9768 -0.4260
-14 -1 -6 1.1292 0.2744
-14 -1 -5 0.9312 0.6448
-14 -1 -4 -0.4752 0.0117
-14 -1 -3 0.3552 -0.9302
-14 -1 -2 0.0764 -0.4870
-14 -1 -1 -0.3512 0.5448
-13 -9 -10 0.7486 1.6038
-13 -9 -9 0.3041 0.1455
-13 -9 -8 -0.4049 -0.1089
-13 -9 -7 1.1101 0.7537
-13 -9 -6 0.4005 0.4743
-13 -9 -5 0.1603 -0.2685
-13 -9 -4 0.2637 1.6144
-13 -9 -3 0.6727 0.4976
-13 -9 -2 1.1580 -0.2880
-13 -9 -1 0.4104 0.3560
-13 -8 -17 0.4077 -0.0593
-13 -8 -16 0.3387 0.3043
-13 -8 -15 -0.0979 -0.6436
-13 -8 -14 1.2971 -0.9383
-13 -8 -13 -0.0197 0.2509
-13 -8 -12 -0.9789 -1.0492
-13 -8 -11 -0.5297 1.2901
-13 -8 -10 -0.8436 1.4546
-13 -8 -9 -0.4737 0.4038
-13 -8 -8 -1.2089 -1.0659
-13 -8 -7 -0.5200 1.1493
-13 -8 -6 -0.7381 0.3960
-13 -8 -5 -1.7201 0.3238
-13 -8 -4 -0.5385 -0.0292
-13 -8 -3 -0.9608 0.9661
-13 -8 -2 -0.1980 -0.9144
-13 -8 -1 -1.0686 0.8439
-13 -7 -22 -0.0200 0.3424
-13 -7 -21 0.9632 0.9481
-13 -7 -20 0.0316 0.5848
-13 -7 -19 0.1256 -1.0112
-13 -7 -18 0.0588 -0.2271
-13 -7 -17 -0.5345 1.9404
-13 -7 -16 -0.6331 0.7436
-13 -7 -15 1.3257 -0.4258
-13 -7 -14 -0.5552 -0.9450
-13 -7 -13 -1.0360 -0.5836
-13 -7 -12 -0.8561 -1.1333
-13 -7 -11 0.5626 -0.5021
-13 -7 -10 -0.4834 0.1563
-13 -7 -9 -0.4166 -2.7068
-13 -7 -8 0.4833 -1.5064
-13 -7 -7 -0.7179 -0.6678
-13 -7 -6 -0.5192 0.3824
-13 -7 -5 0.9836 -1.1450
-13 -7 -4 -0.2181 -0.6075
-13 -7 -3 1.4051 -0.5620
-13 -7 -2 -0.3045 -0.2273
-13 -7 -1 -0.4284 -0.6400
-13 -6 -25 0.0591 0.1482
-13 -6 -24 -0.7124 0.8616
-13 -6 -23 -0.5558 -0.2121
-13 -6 -22 0.7585 0.7308
-13 -6 -21 0.3845 1.1010
-13 -6 -20 -0.5123 -0.4896
-13 -6 -19 -0.3404 -0.5747
-13 -6 -18 -0.0131 0.7992
-13 -6 -17 -0.3555 1.1832
-13 -6 -16 0.6586 -0.1516
-13 -6 -15 1.5730 -0.9569
-13 -6 -14 -0.6518 0.4539
-13 -6 -13 -0.6418 -0.6978
-13 -6 -12 1.8629 0.3215
-13 -6 -11 1.6242 0.3701
-13 -6 -10 0.9557 -0.4583
-13 -6 -9 0.7907 -0.3963
-13 -6 -8 0.9133 -0.6839
-13 -6 -7 -0.0087 0.5375
-13 -6 -6 0.6626 0.0389
-13 -6 -5 1.1164 0.5738
-13 -6 -4 0.2538 0.1827
-13 -6 -3 0.0486 -0.5634
-13 -6 -2 1.1835 0.7111
-13 -6 -1 -0.2142 -0.1955
-13 -5 -28 -0.9639 -0.1046
-13 -5 -27 -0.3103 -0.5612
-13 -5 -26 -0.2356 -0.9685
-13 -5 -25 -0.3876 0.9981
-13 -5 -24 -0.8564 -0.2970
-13 -5 -23 -0.2285 -0.5472
-13 -5 -22 -0.3909 -0.3328
-13 -5 -21 -0.3017 -0.0181
-13 -5 -20 -1.4174 -1.0536
-13 -5 -19 0.4267 -0.5499
-13 -5 -18 -0.2708 1.4394
-13 -5 -17 -0.2273 -1.1754
-13 -5 -16 1.0079 0.0300
-13 -5 -15 -0.1015 0.3042
-13 -5 -14 -0.4969 0.9687
-13 -5 -13 -0.7532 0.1875
-13 -5 -12 1.1953 1.3404
-13 -5 -11 0.3588 0.9208
-13 -5 -10 -0.4165 1.2299
-13 -5 -9 -0.1541 0.6294
-13 -5 -8 -1.3200 0.7814
-13 -5 -7 0.3374 -0.7821
-13 -5 -6 -0.3071 1.1352
-13 -5 -5 -0.8980 1.1580
-13 -5 -4 -0.8997 -0.1744
-13 -5 -3 -1.1920 -1.0012
-13 -5 -2 -0.1366 0.3398
-13 -5 -1 -0.5716 1.0793
-13 -4 -29 -0.0169 -0.8154
-13 -4 -28 -0.9659 0.4470
-13 -4 -27 0.2909 -0.8695
-13 -4 -26 0.1351 -0.1477
-13 -4 -25 0.6894 -0.2946
-13 -4 -24 0.2109 0.6126
-13 -4 -23 0.1040 -2.3382
-13 -4 -22 -0.2982 1.5360
-13 -4 -21 -0.6019 -0.7819
-13 -4 -20 1.3080 0.0564
-13 -4 -19 -0.5742 0.1082
-13 -4 -18 0.6556 0.3336
-13 -4 -17 -1.3449 -0.1159
-13 -4 -16 0.5504 -0.2023
-13 -4 -15 -1.0366 1.1779
-13 -4 -14 -0.7024 -1.6639
-13 -4 -13 -0.3757 0.6875
-13 -4 -12 -0.2050 -0.8111
-13 -4 -11 -0.3935 0.5454
-13 -4 -10 0.1911 -0.2986
-13 -4 -9 -1.3008 -0.1879
-13 -4 -8 0.8420 -1.4456
-13 -4 -7 0.1685 -0.4855
-13 -4 -6 1.3869 0.1607
-13 -4 -5 -0.1493 -0.0714
-13 -4 -4 1.2824 -2.4560
-13 -4 -3 0.6669 -1.5709
-13 -4 -2 -0.4602 -0.4100
-13 -4 -1 0.6581 -0.2245
-13 -3 -31 0.4398 0.9697
-13 -3 -30 1.4411 -1.3985
-13 -3 -29 -1.1236 -0.1273
-13 -3 -28 0.2262 1.4343
-13 -3 -27 0.4918 -0.2972
-13 -3 -26 2.1400 -0.4765
-13 -3 -25 -0.5145 0.4590
-13 -3 -24 1.1905 -1.0484
-13 -3 -23 -1.2942 0.0782
-13 -3 -22 0.9603 -0.1113
-13 -3 -21 -0.1515 1.3393
-13 -3 -20 0.5659 -2.6438
-13 -3 -19 -0.4745 0.4298
-13 -3 -18 -0.6954 -1.4979
-13 -3 -17 0.8768 0.5192
-13 -3 -16 -1.0963 -0.6218
-13 -3 -15 0.9463 -1.1386
-13 -3 -14 -0.7155 -0.7305
-13 -3 -13 0.8192 -0.3682
-13 -3 -12 -0.6799 0.1741
-13 -3 -11 0.4591 -0.4386
-13 -3 -10 -0.4778 0.0484
-13 -3 -9 0.4774 -0.2784
-13 -3 -8 -0.0943 0.2744
-13 -3 -7 0.9349 2.2098
-13 -3 -6 -0.4273 1.2621
-13 -3 -5 1.0549 0.8173
-13 -3 -4 0.4992 1.1790
-13 -3 -3 0.2181 1.4477
-13 -3 -2 -0.2631 1.5663
-13 -3 -1 1.2220 0.5201
-13 -2 -32 -0.5362 1.0534
-13 -2 -31 0.6281 -0.5140
-13 -2 -30 -0.8659 -0.7170
-13 -2 -29 -0.8043 0.6623
-13 -2 -28 -0.5210 0.9945
-13 -2 -27 1.5094 0.5038
-13 -2 -26 0.1768 -0.3093
-13 -2 -25 -0.6932 1.2037
-13 -2 -24 -1.2319 -0.8313
-13 -2 -23 2.1871 1.0776
-13 -2 -22 0.7829 0.9047
-13 -2 -21 1.8904 0.2051
-13 -2 -20 -1.2042 -0.0676
-13 -2 -19 1.4135 -0.0190
-13 -2 -18 0.6909 1.4934
-13 -2 -17 1.0776 0.3326
-13 -2 -16 0.8510 0.9988
-13 -2 -15 0.2583 -0.3832
-13 -2 -14 1.2273 0.8470
-13 -2 -13 -0.4284 0.3613
-13 -2 -12 0.4425 0.6569
-13 -2 -11 -0.8230 -0.3381
-13 -2 -10 -0.1565 0.0146
-13 -2 -9 0.0141 -0.5062
-13 -2 -8 -0.7872 0.9172
-13 -2 -7 -1.4766 -0.2526
-13 -2 -6 -1.8388 -0.9111
-13 -2 -5 -0.8069 -0.7197
-13 -2 -4 -0.6978 0.1193
-13 -2 -3 -1.2542 -0.0626
-13 -2 -2 -0.2682 -0.7861
-13 -2 -1 -0.0858 0.0025
-13 -1 -32 0.3572 0.4577
-13 -1 -31 -0.0223 -0.0453
-13 -1 -30 -0.1801 -0.4705
-13 -1 -29 -0.3589 0.7482
-13 -1 -28 0.5895 -0.4610
-13 -1 -27 -0.0578 0.3735
-13 -1 -26 -1.2850 0.6912
-13 -1 -25 -2.1533 -0.5607
-13 -1 -24 -1.0655 0.3984
-13 -1 -23 1.0839 -0.0396
-13 -1 -22 0.3446 0.4127
-13 -1 -21 -2.0224 -0.8772
-13 -1 -20 -1.0862 0.8441
-13 -1 -19 -0.4375 -0.2688
-13 -1 -18 -0.1431 -0.3628
-13 -1 -17 -0.6428 -0.0709
-13 -1 -16 -0.2044 0.1959
-13 -1 -15 0.0706 -0.1510
-13 -1 -14 -0.7088 -0.3708
-13 -1 -13 0.5398 0.7040
-13 -1 -12 -0.6303 -0.1148
-13 -1 -11 0.1911 -0.2071
-13 -1 -10 0.7853 -1.1879
-13 -1 -9 1.1226 -0.0212
-13 -1 -8 0.4170 -0.5835
-13 -1 -7 -1.2190 -0.5076
-13 -1 -6 0.2618 -0.3547
-13 -1 -5 0.5847 -0.0011
-13 -1 -4 0.6917 0.0639
-13 -1 -3 -0.0997 -0.7606
-13 -1 -2 -0.3060 0.5011
-13 -1 -1 -0.4681 0.1313
-12 -10 -13 -1.0350 -0.3555
-12 -10 -12 0.3841 -0.9950
-12 -10 -11 -1.2136 -0.2943
-12 -10 -10 -0.2961 2.0054
-12 -10 -9 0.4595 2.0425
-12 -10 -8 -0.6939 -2.0844
-12 -10 -7 0.9377 0.0154
-12 -10 -6 0.3339 0.5521
-12 -10 -5 -1.5610 -0.4275
-12 -10 -4 0.3897 0.2495
-12 -10 -3 1.1296 0.9207
-12 -10 -2 0.6621 -0.8280
-12 -10 -1 -2.7999 -0.5422
-12 -9 -20 -0.2457 0.9720
-12 -9 -19 -0.1361 0.5408
-12 -9 -18 0.8395 -1.8357
-12 -9 -17 -0.5415 -0.2190
-12 -9 -16 1.0396 0.0011
-12 -9 -15 0.2265 0.9025
-12 -9 -14 0.8073 -2.3512
-12 -9 -13 -0.0257 0.4287
-12 -9 -12 -0.3132 -2.8879
-12 -9 -11 0.0355 -0.2545
-12 -9 -10 -0.5473 1.9031
-12 -9 -9 0.1159 -0.2662
-12 -9 -8 -0.5755 -2.4390
-12 -9 -7 -0.9212 -0.0077
-12 -9 -6 -0.0031 1.8675
-12 -9 -5 -0.4524 -1.0259
-12 -9 -4 0.4688 0.1500
-12 -9 -3 0.4169 2.1408
-12 -9 -2 -2.3845 -0.6946
-12 -9 -1 -0.5241 0.7489
-12 -8 -24 -1.0014 0.0691
-12 -8 -23 -0.6568 -0.6935
-12 -8 -22 -0.1967 -0.7370
-12 -8 -21 -0.0569 0.3827
-12 -8 -20 0.6922 1.2377
-12 -8 -19 -0.2614 0.2391
-12 -8 -18 0.8193 -1.5537
-12 -8 -17 0.1028 1.0823
-12 -8 -16 -0.4019 1.9320
-12 -8 -15 1.6974 0.6570
-12 -8 -14 -0.5308 0.2507
-12 -8 -13 0.3642 0.0123
-12 -8 -12 -0.2714 0.3976
-12 -8 -11 1.4554 -0.6907
-12 -8 -10 0.1692 1.9957
-12 -8 -9 0.1210 -1.9650
-12 -8 -8 0.3433 -1.7335
-12 -8 -7 -0.1362 0.4228
-12 -8 -6 -0.7687 -0.0632
-12 -8 -5 1.3246 -1.6254
-12 -8 -4 -0.6361 -0.3323
-12 -8 -3 0.3424 -0.0809
-12 -8 -2 0.7835 -0.9184
-12 -8 -1 0.8856 -1.9226
-12 -7 -28 -0.4166 -0.3313
-12 -7 -27 0.7944 -0.3524
-12 -7 -26 0.6894 0.5085
-12 -7 -25 0.8166 -0.9271
-12 -7 -24 0.0508 0.4132
-12 -7 -23 -1.1362 -0.7648
-12 -7 -22 -0.0193 -0.0217
-12 -7 -21 0.8002 0.6718
-12 -7 -20 -0.8021 0.7909
-12 -7 -19 -0.4062 -0.6486
-12 -7 -18 -0.6140 -1.2201
-12 -7 -17 -0.0804 0.4109
-12 -7 -16 -1.0126 0.9335
-12 -7 -15 0.7467 -1.2314
-12 -7 -14 0.3670 0.1887
-12 -7 -13 -1.1900 -0.4893
-12 -7 -12 1.1457 0.2212
-12 -7 -11 0.4908 0.6369
-12 -7 -10 0.7947 0.3174
-12 -7 -9 0.1596 0.0701
-12 -7 -8 2.0520 0.1518
-12 -7 -7 -0.0894 0.9794
-12 -7 -6 0.5010 -0.1886
-12 -7 -5 0.1129 0.2156
-12 -7 -4 0.4766 1.7770
-12 -7 -3 -0.6049 -0.0998
-12 -7 -2 1.9889 0.3826
-12 -7 -1 -0.6629 0.5319
-12 -6 -30 -0.6909 0.7768
-12 -6 -29 -0.3962 -0.6559
-12 -6 -28 0.3054 0.8713
-12 -6 -27 -0.6581 -0.2835
-12 -6 -26 0.4896 -0.7034
-12 -6 -25 -0.2791 -0.3441
-12 -6 -24 0.0516 0.5996
-12 -6 -23 -1.4858 0.2203
-12 -6 -22 0.9824 -1.3113
-12 -6 -21 0.5137 0.3766
-12 -6 -20 -0.8581 0.0931
-12 -6 -19 -0.5865 -1.0584
-12 -6 -18 0.4049 0.1678
-12 -6 -17 -0.9297 0.4689
-12 -6 -16 -0.2642 0.2441
-12 -6 -15 0.4313 0.2807
-12 -6 -14 0.1976 0.4243
-12 -6 -13 -1.3547 0.6896
-12 -6 -12 -0.6030 0.0171
-12 -6 -11 -0.1706 1.7479
-12 -6 -10 -0.6880 0.2014
-12 -6 -9 0.4197 1.3815
-12 -6 -8 -0.7700 1.1605
-12 -6 -7 -0.6432 -0.0274
-12 -6 -6 -0.6616 -1.2448
-12 -6 -5 0.0101 1.4490
-12 -6 -4 -0.2448 0.7013
-12 -6 -3 -0.1140 -0.9466
-12 -6 -2 -0.0518 -1.3269
-12 -6 -1 -0.6592 0.6497
-12 -5 -32 0.2690 -0.3849
-12 -5 -31 -0.4536 0.6168
-12 -5 -30 1.1681 -0.1598
-12 -5 -29 1.0024 0.4348
-12 -5 -28 1.1435 -0.0516
-12 -5 -27 -0.8900 0.0996
-12 -5 -26 0.6630 -1.4700
-12 -5 -25 1.3541 0.6589
-12 -5 -24 0.1272 1.4238
-12 -5 -23 0.9903 -0.8331
-12 -5 -22 0.7735 -1.1321
-12 -5 -21 0.6598 0.5732
-12 -5 -20 -0.2975 -0.0675
-12 -5 -19 1.0412 -0.9316
-12 -5 -18 0.5789 -0.0932
-12 -5 -17 -0.6145 -0.1268
-12 -5 -16 0.1711 -0.8451
-12 -5 -15 0.6747 0.0822
-12 -5 -14 -0.6946 -0.9381
-12 -5 -13 -1.3761 -1.0692
-12 -5 -12 -1.1393 -0.8426
-12 -5 -11 -0.5419 -0.9292
-12 -5 -10 0.3721 -0.2880
-12 -5 -9 -0.6322 -0.5832
-12 -5 -8 -1.2827 0.1464
-12 -5 -7 -0.9804 -2.2433
-12 -5 -6 0.4909 -0.8839
-12 -5 -5 0.4480 1.5912
-12 -5 -4 0.2618 1.0342
-12 -5 -3 1.0306 -1.9745
-12 -5 -2 -0.1612 -1.3024
-12 -5 -1 -0.5328 0.5001
-12 -4 -34 0.1683 0.1441
-12 -4 -33 -0.9862 -0.0798
-12 -4 -32 -0.5820 -0.1077
-12 -4 -31 -1.1157 0.6467
-12 -4 -30 0.6674 0.6521
-12 -4 -29 0.5246 -0.1882
-12 -4 -28 -2.0460 0.4942
-12 -4 -27 -1.7717 0.9201
-12 -4 -26 0.4888 -0.5525
-12 -4 -25 0.1992 1.6281
-12 -4 -24 -0.2034 0.5736
-12 -4 -23 -0.3850 -0.5334
-12 -4 -22 0.2379 -0.0093
-12 -4 -21 -1.0688 2.2099
-12 -4 -20 0.5238 0.0150
-12 -4 -19 0.5560 -0.4827
-12 -4 -18 -0.0039 0.1727
-12 -4 -17 0.1881 0.2997
-12 -4 -16 0.9043 0.5659
-12 -4 -15 1.1564 -0.0930
-12 -4 -14 -0.0150 -0.1844
-12 -4 -13 0.6221 -0.4144
-12 -4 -12 0.7055 0.1601
-12 -4 -11 1.7791 -0.1309
-12 -4 -10 0.8050 0.2114
-12 -4 -9 0.8304 0.6444
-12 -4 -8 -1.0777 -1.2609
-12 -4 -7 0.2984 -0.2016
-12 -4 -6 0.6900 0.5234
-12 -4 -5 0.5748 2.7054
-12 -4 -4 0.1351 0.6973
-12 -4 -3 0.5366 -0.8988
-12 -4 -2 -1.1839 0.6108
-12 -4 -1 -0.9031 1.5202
-12 -3 -35 0.7253 0.3842
-12 -3 -34 -0.8302 0.5003
-12 -3 -33 1.3074 -0.7287
-12 -3 -32 -0.9048 -1.2772
-12 -3 -31 1.2736 0.8122
-12 -3 -30 0.6056 -0.9741
-12 -3 -29 0.8046 -0.7964
-12 -3 -28 -2.4732 -0.5368
-12 -3 -27 0.6053 0.7323
-12 -3 -26 0.8309 -0.6790
-12 -3 -25 0.6389 0.2597
-12 -3 -24 -2.5198 -0.3914
-12 -3 -23 0.8909 -0.8462
-12 -3 -22 -0.8673 1.1057
-12 -3 -21 0.5568 1.1453
-12 -3 -20 -0.4162 -0.3751
-12 -3 -19 0.0962 -0.9222
-12 -3 -18 -0.2525 0.5904
-12 -3 -17 0.1151 0.5463
-12 -3 -16 0.6385 0.9252
-12 -3 -15 -0.4939 0.0939
-12 -3 -14 -0.3376 0.1163
-12 -3 -13 -0.4443 0.1607
-12 -3 -12 0.8610 0.6240
-12 -3 -11 -0.2760 0.3328
-12 -3 -10 -0.0989 0.9388
-12 -3 -9 -0.5585 -0.8347
-12 -3 -8 -0.7952 -0.4808
-12 -3 -7 -0.7123 -0.5835
-12 -3 -6 0.1337 1.1654
-12 -3 -5 -1.0819 -0.8410
-12 -3 -4 -1.1764 -1.1720
-12 -3 -3 -1.3079 -1.0429
-12 -3 -2 -2.1161 0.2827
-12 -3 -1 -0.1788 -0.0941
-12 -2 -36 0.0132 0.3042
-12 -2 -35 -0.3615 0.8806
-12 -2 -34 0.0594 0.6232
-12 -2 -33 -0.4771 -1.0257
-12 -2 -32 0.6844 0.9497
-12 -2 -31 -0.2470 0.7229
-12 -2 -30 1.3240 0.8904
-12 -2 -29 -0.7018 -1.3667
-12 -2 -28 -0.1572 1.2624
-12 -2 -27 0.9236 -1.0296
-12 -2 -26 1.5977 1.1930
-12 -2 -25 -1.6094 -1.5522
-12 -2 -24 -1.2477 0.3470
-12 -2 -23 -0.3073 -0.9393
-12 -2 -22 1.2896 1.5445
-12 -2 -21 -1.0847 -0.6690
-12 -2 -20 -0.8177 -0.0686
-12 -2 -19 -1.1220 0.4567
-12 -2 -18 -1.1098 0.1783
-12 -2 -17 -0.5341 0.3810
-12 -2 -16 -0.5496 -0.2281
-12 -2 -15 -0.6190 0.6419
-12 -2 -14 -1.2270 -1.2238
-12 -2 -13 -0.1609 0.1338
-12 -2 -12 0.2691 -0.1324
-12 -2 -11 -0.5165 0.6577
-12 -2 -10 0.2370 -0.8358
-12 -2 -9 0.2736 -0.7693
-12 -2 -8 1.0155 -0.5190
-12 -2 -7 1.1804 0.3794
-12 -2 -6 1.3412 -0.4355
-12 -2 -5 0.4386 -1.0872
-12 -2 -4 0.8442 -0.5434
-12 -2 -3 0.9300 -0.4060
-12 -2 -2 0.4655 -0.3138
-12 -2 -1 0.8651 -0.7172
-12 -1 -37 -0.4447 -0.3281
-12 -1 -36 0.6450 0.4655
-12 -1 -35 -0.7004 -0.1807
-12 -1 -34 -0.0161 -0.8696
-12 -1 -33 -0.9899 -0.5558
-12 -1 -32 -0.6668 1.3364
-12 -1 -31 -0.5368 0.6813
-12 -1 -30 -1.3345 -0.7010
-12 -1 -29 -0.6313 -0.0166
-12 -1 -28 0.1423 -0.8104
-12 -1 -27 0.6005 0.5225
-12 -1 -26 0.3942 -0.2440
-12 -1 -25 -0.6933 0.1617
-12 -1 -24 0.2962 -1.8716
-12 -1 -23 0.7544 0.5068
-12 -1 -22 1.5871 -1.3964
-12 -1 -21 0.0028 -1.4162
-12 -1 -20 0.4921 -0.2320
-12 -1 -19 0.2794 0.0933
-12 -1 -18 0.1804 -0.8610
-12 -1 -17 0.7675 -1.7591
-12 -1 -16 1.5451 0.4198
-12 -1 -15 0.2215 -0.9765
-12 -1 -14 0.0691 -0.3456
-12 -1 -13 0.6875 -0.3813
-12 -1 -12 -0.0632 1.3369
-12 -1 -11 -0.0171 0.2472
-12 -1 -10 -0.4109 0.0071
-12 -1 -9 0.1387 0.2442
-12 -1 -8 -0.2175 1.3057
-12 -1 -7 0.0578 1.2339
-12 -1 -6 -0.7307 0.1054
-12 -1 -5 -0.6269 1.2286
-12 -1 -4 0.6852 0.4282
-12 -1 -3 -0.2261 -0.1915
-12 -1 -2 0.3034 -0.3095
-12 -1 -1 -0.0541 0.4058
-11 -10 -21 0.8256 0.0803
-11 -10 -20 1.9423 -1.2259
-11 -10 -19 -1.0728 1.1534
-11 -10 -18 0.8110 -1.0280
-11 -10 -17 0.3049 -0.2730
-11 -10 -16 0.5393 -0.9588
-11 -10 -15 0.1894 1.3926
-11 -10 -14 0.7958 -0.5324
-11 -10 -13 0.7083 1.1902
-11 -10 -12 -0.4838 -1.2534
-11 -10 -11 0.1096 -3.1411
-11 -10 -10 -0.6985 2.2790
-11 -10 -9 0.3580 3.1011
-11 -10 -8 -0.0784 -0.8872
-11 -10 -7 0.0258 -2.1934
-11 -10 -6 -0.1578 1.6522
-11 -10 -5 -0.6720 1.3112
-11 -10 -4 -1.2804 0.0808
-11 -10 -3 3.1509 2.8653
-11 -10 -2 2.6111 -0.3655
-11 -10 -1 -2.3414 0.9248
-11 -9 -26 -0.9133 -0.6162
-11 -9 -25 0.1322 -0.1187
-11 -9 -24 -0.1096 0.8427
-11 -9 -23 -0.5234 0.6856
-11 -9 -22 -0.6020 0.3496
-11 -9 -21 0.7420 -0.6009
-11 -9 -20 -0.4789 0.7590
-11 -9 -19 0.0139 1.5040
-11 -9 -18 -0.3287 0.5858
-11 -9 -17 1.3127 -0.9443
-11 -9 -16 -2.3575 1.3295
-11 -9 -15 1.8076 0.4131
-11 -9 -14 0.3988 1.2961
-11 -9 -13 -0.4926 -0.5859
-11 -9 -12 -1.2104 0.0108
-11 -9 -11 0.2602 -1.6110
-11 -9 -10 1.0386 2.1374
-11 -9 -9 0.2389 1.5950
-11 -9 -8 1.0698 -3.9060
-11 -9 -7 -1.2263 -0.9260
-11 -9 -6 -1.6897 1.2410
-11 -9 -5 -0.8061 -0.0311
-11 -9 -4 -0.0411 -0.7937
-11 -9 -3 -0.1866 0.0924
-11 -9 -2 -1.4114 0.4096
-11 -9 -1 -1.7395 -1.5437
-11 -8 -29 0.5681 -0.6438
-11 -8 -28 -0.0721 -0.3210
-11 -8 -27 -0.2557 -1.3318
-11 -8 -26 0.2120 -0.0808
-11 -8 -25 0.9468 -0.9989
-11 -8 -24 0.8640 0.0917
-11 -8 -23 -0.0416 -0.3129
-11 -8 -22 -0.6688 -0.9906
-11 -8 -21 0.8132 -0.3086
-11 -8 -20 -0.7913 0.4965
-11 -8 -19 -0.2645 1.1362
-11 -8 -18 -0.0819 -0.4289
-11 -8 -17 -0.8948 -0.9644
-11 -8 -16 -0.3752 0.9598
-11 -8 -15 -0.3560 0.2424
-11 -8 -14 1.2210 -0.5957
-11 -8 -13 -3.0774 0.2787
-11 -8 -12 0.0445 -0.4749
-11 -8 -11 0.3390 1.1264
-11 -8 -10 0.1714 0.6705
-11 -8 -9 -0.5292 0.1928
-11 -8 -8 0.2226 -1.6993
-11 -8 -7 0.1958 0.3518
-11 -8 -6 -0.3839 1.3200
-11 -8 -5 1.7413 -1.6313
-11 -8 -4 0.8419 -0.2602
-11 -8 -3 -0.6850 -0.2185
-11 -8 -2 1.3122 -0.0911
-11 -8 -1 1.0768 0.1465
-11 -7 -32 0.6871 0.1131
-11 -7 -31 0.3309 0.1990
-11 -7 -30 0.7927 1.1067
-11 -7 -29 -0.1276 0.4950
-11 -7 -28 0.5365 0.4844
-11 -7 -27 -0.2856 1.1718
-11 -7 -26 1.0316 0.4395
-11 -7 -25 0.2378 0.5214
-11 -7 -24 0.7224 0.3222
-11 -7 -23 -1.2493 0.5585
-11 -7 -22 0.0393 0.0394
-11 -7 -21 0.6116 -0.8726
-11 -7 -20 0.2861 1.0847
-11 -7 -19 -0.7824 -0.9502
-11 -7 -18 0.6929 -0.0541
-11 -7 -17 -0.0247 -0.9067
-11 -7 -16 -0.0488 0.3041
-11 -7 -15 0.1387 -0.0411
-11 -7 -14 -0.0100 -0.6155
-11 -7 -13 0.1418 0.4077
-11 -7 -12 0.1194 -0.8076
-11 -7 -11 1.3284 0.2137
-11 -7 -10 -1.4159 0.2155
-11 -7 -9 0.1491 -0.7718
-11 -7 -8 0.1995 0.8124
-11 -7 -7 0.2231 1.1301
-11 -7 -6 -0.2545 -0.2383
-11 -7 -5 -0.3378 0.0971
-11 -7 -4 -0.6754 0.4581
-11 -7 -3 -0.6190 0.3290
-11 -7 -2 0.9845 -0.9802
-11 -7 -1 -0.1688 0.2979
-11 -6 -35 -0.4502 0.8593
-11 -6 -34 0.1725 0.0033
-11 -6 -33 0.1071 -0.3910
-11 -6 -32 -0.0953 -0.8877
-11 -6 -31 -0.8237 1.0506
-11 -6 -30 -0.0859 -0.2314
-11 -6 -29 -0.9061 0.5177
-11 -6 -28 -0.1472 -0.1511
-11 -6 -27 0.0014 1.2356
-11 -6 -26 -1.0221 -1.1177
-11 -6 -25 0.3275 -0.3681
-11 -6 -24 -0.8607 0.3768
-11 -6 -23 0.0621 1.1227
-11 -6 -22 -0.1275 -0.5826
-11 -6 -21 0.5247 -0.1500
-11 -6 -20 -0.1579 -0.2968
-11 -6 -19 -0.4498 0.4706
-11 -6 -18 1.3425 -0.8357
-11 -6 -17 -0.6064 0.1082
-11 -6 -16 -0.5402 -0.8924
-11 -6 -15 0.0812 0.2921
-11 -6 -14 0.4291 0.2816
-11 -6 -13 0.5361 -0.7662
-11 -6 -12 -0.8706 -0.5201
-11 -6 -11 -0.9780 -0.6839
-11 -6 -10 -0.8170 0.5138
-11 -6 -9 0.7678 -1.0759
-11 -6 -8 0.2987 0.6262
-11 -6 -7 -0.5986 -0.2506
-11 -6 -6 -0.1257 -1.4333
-11 -6 -5 0.2681 -0.2291
-11 -6 -4 0.2324 1.3214
-11 -6 -3 1.2666 0.0273
-11 -6 -2 0.1689 -0.8582
-11 -6 -1 -0.3356 -0.1273
-11 -5 -36 -0.5668 0.5404
-11 -5 -35 0.0171 0.3499
-11 -5 -34 0.0804 0.3683
-11 -5 -33 0.1172 -0.2711
-11 -5 -32 -1.6876 0.5062
-11 -5 -31 0.6539 -0.0840
-11 -5 -30 -1.3763 0.0014
-11 -5 -29 1.1722 -0.2850
-11 -5 -28 -0.7420 0.4931
-11 -5 -27 -0.1020 -0.0113
-11 -5 -26 -1.7076 -0.5156
-11 -5 -25 -0.2424 -0.9667
-11 -5 -24 0.1723 1.6807
-11 -5 -23 -0.6779 0.0804
-11 -5 -22 0.1355 -0.0333
-11 -5 -21 -1.1143 -0.4197
-11 -5 -20 0.0065 1.1385
-11 -5 -19 0.5172 0.6840
-11 -5 -18 0.0156 -0.0069
-11 -5 -17 -0.4297 0.1186
-11 -5 -16 -0.2535 0.4549
-11 -5 -15 2.0096 0.9073
-11 -5 -14 1.0030 0.1280
-11 -5 -13 0.2711 -0.5579
-11 -5 -12 0.0125 -0.0385
-11 -5 -11 -0.2452 0.2976
-11 -5 -10 2.2154 -0.0830
-11 -5 -9 1.1657 0.1867
-11 -5 -8 0.4567 0.0524
-11 -5 -7 -1.6980 0.0942
-11 -5 -6 0.1102 -1.2193
-11 -5 -5 0.3315 0.1887
-11 -5 -4 0.0940 2.0541
-11 -5 -3 0.3692 0.1122
-11 -5 -2 0.2380 -0.7846
-11 -5 -1 -0.9846 -0.0643
-11 -4 -38 -0.0242 0.0652
-11 -4 -37 -0.8342 -0.5811
-11 -4 -36 -0.3444 -1.3145
-11 -4 -35 0.8665 -0.7757
-11 -4 -34 -0.1065 -0.0380
-11 -4 -33 -0.9612 0.1894
-11 -4 -32 0.3607 -1.3350
-11 -4 -31 -0.3559 -1.5436
-11 -4 -30 1.0219 -0.2274
-11 -4 -29 0.3870 -0.9060
-11 -4 -28 1.3726 -0.4939
-11 -4 -27 -1.1941 -1.1812
-11 -4 -26 0.6965 -0.7661
-11 -4 -25 1.3119 -1.2976
-11 -4 -24 0.5282 -0.4848
-11 -4 -23 0.1333 -0.5089
-11 -4 -22 -0.1883 -2.3686
-11 -4 -21 0.3343 0.5008
-11 -4 -20 -0.1745 -0.4410
-11 -4 -19 0.1010 0.1230
-11 -4 -18 -1.6849 -1.3717
-11 -4 -17 -0.4710 0.0004
-11 -4 -16 0.1463 0.7547
-11 -4 -15 0.0143 0.2514
-11 -4 -14 -1.0116 0.0532
-11 -4 -13 -2.1511 0.2191
-11 -4 -12 -0.6103 0.8867
-11 -4 -11 -0.1041 0.2226
-11 -4 -10 0.4546 0.2163
-11 -4 -9 0.4592 0.7916
-11 -4 -8 -0.9039 0.4970
-11 -4 -7 -1.1887 -0.6717
-11 -4 -6 -0.1799 -0.2580
-11 -4 -5 0.6173 0.4620
-11 -4 -4 -0.3945 1.0812
-11 -4 -3 -0.2359 -0.7007
-11 -4 -2 -0.5562 -0.6034
-11 -4 -1 -2.0997 0.3120
-11 -3 -39 1.4429 0.7497
-11 -3 -38 -0.9225 0.2465
-11 -3 -37 -0.3486 -0.9018
-11 -3 -36 1.3834 -0.5155
-11 -3 -35 0.8108 0.3895
-11 -3 -34 0.4009 2.4686
-11 -3 -33 -0.3206 0.1232
-11 -3 -32 0.7867 -0.3074
-11 -3 -31 0.0699 -0.2099
-11 -3 -30 0.1184 2.4277
-11 -3 -29 1.4131 0.7505
-11 -3 -28 -0.3704 0.7185
-11 -3 -27 -0.7045 0.9613
-11 -3 -26 1.0661 1.3281
-11 -3 -25 1.1166 0.6143
-11 -3 -24 -0.3973 1.1757
-11 -3 -23 -0.2170 -0.3770
-11 -3 -22 1.1721 0.5789
-11 -3 -21 1.5717 0.0618
-11 -3 -20 0.2189 1.1880
-11 -3 -19 0.1122 -1.1777
-11 -3 -18 -0.0642 0.1242
-11 -3 -17 1.1412 -0.6985
-11 -3 -16 1.3246 -0.0715
-11 -3 -15 0.0715 -0.3192
-11 -3 -14 -0.0011 -0.5579
-11 -3 -13 -0.4421 -0.1513
-11 -3 -12 0.6180 -0.9541
-11 -3 -11 0.8822 -0.3340
-11 -3 -10 0.0760 -0.4295
-11 -3 -9 0.3192 0.6562
-11 -3 -8 -0.3710 -0.9545
-11 -3 -7 -0.6385 -0.6084
-11 -3 -6 1.1031 -0.2666
-11 -3 -5 1.1956 0.5302
-11 -3 -4 0.5586 -1.4344
-11 -3 -3 0.3971 -0.5576
-11 -3 -2 -0.2508 -0.4847
-11 -3 -1 -0.6821 0.0058
-11 -2 -40 1.3023 1.0921
-11 -2 -39 -0.8367 0.2978
-11 -2 -38 -0.7187 0.5804
-11 -2 -37 -0.7593 -1.0423
-11 -2 -36 0.6762 -0.2412
-11 -2 -35 -0.1875 1.1000
-11 -2 -34 -0.3885 0.0219
-11 -2 -33 -0.3522 -0.4095
-11 -2 -32 -0.9174 -1.9603
-11 -2 -31 -0.9881 1.5123
-11 -2 -30 -0.0544 -0.3146
-11 -2 -29 -0.7762 0.1289
-11 -2 -28 -0.6153 -1.7882
-11 -2 -27 -1.6661 0.5196
-11 -2 -26 0.8572 -0.4541
-11 -2 -25 -0.8694 1.3039
-11 -2 -24 -1.0511 -0.9573
-11 -2 -23 -1.3845 0.6596
-11 -2 -22 1.0054 0.3218
-11 -2 -21 -0.7732 0.4533
-11 -2 -20 -0.1213 -0.0369
-11 -2 -19 -1.1191 0.3921
-11 -2 -18 0.2777 0.6156
-11 -2 -17 -0.2408 -0.5251
-11 -2 -16 0.0750 -0.1534
-11 -2 -15 0.5246 0.4757
-11 -2 -14 -0.5295 0.4519
-11 -2 -13 0.5839 -0.1433
-11 -2 -12 -0.5048 0.1018
-11 -2 -11 0.7832 0.5869
-11 -2 -10 -0.2638 1.0403
-11 -2 -9 0.0796 0.0168
-11 -2 -8 -0.9342 0.2488
-11 -2 -7 -0.0093 0.9482
-11 -2 -6 0.5227 1.1985
-11 -2 -5 0.1213 0.0649
-11 -2 -4 -0.4665 0.5158
-11 -2 -3 0.0530 0.6091
-11 -2 -2 -0.1971 0.4490
-11 -2 -1 0.0873 -0.3792
-11 -1 -40 0.2573 -0.7626
-11 -1 -39 -0.0994 1.0969
-11 -1 -38 -0.3411 -1.4279
-11 -1 -37 0.5950 0.3279
-11 -1 -36 -0.0194 -0.4860
-11 -1 -35 0.5362 1.1027
-11 -1 -34 0.2323 -1.2645
-11 -1 -33 0.3028 -1.4347
-11 -1 -32 0.2122 0.4399
-11 -1 -31 1.1690 0.5447
-11 -1 -30 0.8061 -0.5580
-11 -1 -29 0.3686 -1.7655
-11 -1 -28 0.0502 -0.2858
-11 -1 -27 1.4405 -0.8949
-11 -1 -26 -0.2751 0.9675
-11 -1 -25 1.1546 -0.2930
-11 -1 -24 -1.1887 -0.7456
-11 -1 -23 0.5175 0.0056
-11 -1 -22 -0.5680 0.1962
-11 -1 -21 0.5859 -0.4642
-11 -1 -20 0.0863 -0.7613
-11 -1 -19 0.3261 1.7701
-11 -1 -18 -0.4155 0.2037
-11 -1 -17 -0.5918 0.3566
-11 -1 -16 0.5624 -0.0455
-11 -1 -15 -0.1660 0.5158
-11 -1 -14 0.1128 0.6141
-11 -1 -13 -0.8465 -0.2367
-11 -1 -12 -0.0851 0.1265
-11 -1 -11 -0.9367 0.1335
-11 -1 -10 0.4727 -0.4178
-11 -1 -9 -0.9697 -1.8550
-11 -1 -8 -0.5674 -0.4706
-11 -1 -7 0.1772 0.2839
-11 -1 -6 0.0482 -1.2824
-11 -1 -5 -0.4641 -1.0003
-11 -1 -4 -0.1602 0.6873
-11 -1 -3 0.6397 0.4079
-11 -1 -2 -0.4839 -0.8401
-11 -1 -1 -0.0195 0.7928
-10 -9 -30 -1.1845 -1.1835
-10 -9 -29 0.5846 -1.0410
-10 -9 -28 -0.1743 0.2596
-10 -9 -27 0.3581 -0.5450
-10 -9 -26 -0.1417 -0.0236
-10 -9 -25 0.1244 -0.5233
-10 -9 -24 0.8064 -0.4833
-10 -9 -23 -0.1691 -0.3416
-10 -9 -22 -0.1232 0.3747
-10 -9 -21 -0.1325 -0.1210
-10 -9 -20 0.2765 -1.1407
-10 -9 -19 -1.5837 -0.9535
-10 -9 -18 -0.2369 1.0638
-10 -9 -17 -0.4032 -0.3366
-10 -9 -16 -0.1938 -0.8625
-10 -9 -15 -0.7507 -0.4641
-10 -9 -14 1.8052 -0.3095
-10 -9 -13 -0.2367 -0.8609
-10 -9 -12 -0.5492 -0.0576
-10 -9 -11 0.1841 -0.6664
-10 -9 -10 0.1999 0.6790
-10 -9 -9 1.2030 0.9358
-10 -9 -8 1.3291 0.0078
-10 -9 -7 0.3091 -1.5665
-10 -9 -6 -0.6452 0.6727
-10 -9 -5 0.8569 0.2956
-10 -9 -4 2.1721 -0.4691
-10 -9 -3 0.7318 -0.8460
-10 -9 -2 2.2560 -0.9160
-10 -9 -1 -0.3054 -1.4201
-10 -8 -33 -0.2729 0.6932
-10 -8 -32 0.8108 2.1765
-10 -8 -31 0.5107 -0.5826
-10 -8 -30 1.0179 0.2400
-10 -8 -29 -0.1625 0.6588
-10 -8 -28 1.1498 1.5474
-10 -8 -27 -0.3951 0.5086
-10 -8 -26 0.6747 1.3189
-10 -8 -25 -0.0195 0.4944
-10 -8 -24 0.9278 0.1942
-10 -8 -23 -0.4715 0.3068
-10 -8 -22 -0.1964 0.8009
-10 -8 -21 0.5470 -1.2223
-10 -8 -20 0.0549 -0.8588
-10 -8 -19 -0.3761 -0.1453
-10 -8 -18 -0.0628 0.4442
-10 -8 -17 0.9134 -0.9251
-10 -8 -16 -0.8423 -0.7255
-10 -8 -15 0.3505 0.7407
-10 -8 -14 -0.3582 -0.4637
-10 -8 -13 0.1900 -0.1743
-10 -8 -12 -1.3397 0.4055
-10 -8 -11 0.4491 -0.5390
-10 -8 -10 0.4563 -0.0905
-10 -8 -9 -0.3813 0.0670
-10 -8 -8 0.4128 -0.3540
-10 -8 -7 -0.8720 -0.2347
-10 -8 -6 0.4741 0.6291
-10 -8 -5 0.3852 1.8521
-10 -8 -4 0.7052 1.1678
-10 -8 -3 -0.8969 0.6491
-10 -8 -2 0.1331 -0.0321
-10 -8 -1 0.7629 1.2905
-10 -7 -36 -0.2607 -0.9874
-10 -7 -35 -0.0739 -0.4994
-10 -7 -34 -1.2158 0.4288
-10 -7 -33 -0.4962 0.8394
-10 -7 -32 -0.0176 -1.0080
-10 -7 -31 -0.9859 -1.0034
-10 -7 -30 -1.1397 -0.3313
-10 -7 -29 -1.1165 0.9957
-10 -7 -28 -1.4960 -1.0281
-10 -7 -27 -1.2241 0.6433
-10 -7 -26 -0.8478 -0.6404
-10 -7 -25 0.0153 0.1149
-10 -7 -24 -0.7651 -0.9421
-10 -7 -23 -0.9355 1.1542
-10 -7 -22 0.6386 -0.4755
-10 -7 -21 0.4562 0.5584
-10 -7 -20 0.8035 -0.6334
-10 -7 -19 -0.6665 0.9876
-10 -7 -18 1.3466 -0.6277
-10 -7 -17 0.4201 -0.4596
-10 -7 -16 0.5083 -0.0737
-10 -7 -15 -0.2443 -0.1181
-10 -7 -14 0.7910 0.1958
-10 -7 -13 -0.0434 0.3294
-10 -7 -12 0.9162 0.2404
-10 -7 -11 -0.0779 -0.1555
-10 -7 -10 0.3364 0.9803
-10 -7 -9 -1.3184 1.1407
-10 -7 -8 -0.2984 -0.9035
-10 -7 -7 -0.5873 0.1980
-10 -7 -6 -0.4254 -0.0763
-10 -7 -5 -0.0331 0.3868
-10 -7 -4 -1.2945 -0.2749
-10 -7 -3 0.1899 -1.1149
-10 -7 -2 0.2589 -0.5150
-10 -7 -1 0.2076 -0.2600
-10 -6 -38 -0.7338 -0.1629
-10 -6 -37 0.4016 -0.5835
-10 -6 -35 -0.7204 0.5601
-10 -6 -34 -0.6174 0.6440
-10 -6 -33 1.4761 -0.2462
-10 -6 -32 -0.4344 -1.1086
-10 -6 -31 -0.1711 -0.1609
-10 -6 -30 0.3157 0.1960
-10 -6 -29 1.3721 -1.0420
-10 -6 -28 -0.5701 -1.0624
-10 -6 -27 0.8000 -0.6583
-10 -6 -26 0.8461 -0.5146
-10 -6 -25 0.1544 -1.7805
-10 -6 -24 -1.3044 -0.2710
-10 -6 -23 0.8210 -0.4826
-10 -6 -22 0.1409 0.7787
-10 -6 -21 0.5378 0.0377
-10 -6 -20 -1.4978 -0.2389
-10 -6 -19 1.4020 0.4254
-10 -6 -18 -0.0097 0.5727
-10 -6 -17 0.8938 0.5197
-10 -6 -16 -1.1367 0.2838
-10 -6 -15 0.3301 0.4716
-10 -6 -14 0.5183 0.3403
-10 -6 -13 0.0670 0.0591
-10 -6 -12 0.3155 -0.8694
-10 -6 -11 -0.4967 -0.3711
-10 -6 -10 -0.4512 0.2511
-10 -6 -9 0.9500 -0.4924
-10 -6 -8 0.4207 -1.1557
-10 -6 -7 0.2614 0.1397
-10 -6 -6 -0.5737 0.6352
-10 -6 -5 0.0067 -0.6435
-10 -6 -4 -0.0399 0.3954
-10 -6 -3 -0.3881 0.5177
-10 -6 -2 0.1406 0.7541
-10 -6 -1 -0.5727 0.2015
-10 -5 -40 0.4124 -0.2957
-10 -5 -39 -0.7869 0.7038
-10 -5 -38 0.2978 0.1819
-10 -5 -37 1.7714 0.0498
-10 -5 -36 -0.6942 -0.1647
-10 -5 -35 -0.9881 -1.3813
-10 -5 -34 1.4047 -0.4648
-10 -5 -33 -0.0720 -0.8707
-10 -5 -32 -0.6644 0.2703
-10 -5 -31 -0.9305 -0.8971
-10 -5 -30 2.0991 0.3294
-10 -5 -29 -0.3553 -0.8253
-10 -5 -28 0.1813 1.0748
-10 -5 -27 0.9779 0.2401
-10 -5 -26 1.2491 0.5380
-10 -5 -25 -0.6480 -0.6088
-10 -5 -24 0.6285 -0.7541
-10 -5 -23 1.4000 0.5687
-10 -5 -22 0.4099 0.2437
-10 -5 -21 -1.4281 -0.9287
-10 -5 -20 0.3472 -0.8584
-10 -5 -19 0.2268 0.0104
-10 -5 -18 -0.1268 0.9067
-10 -5 -17 -1.8790 -1.0526
-10 -5 -16 -0.3439 0.6938
-10 -5 -15 0.1264 0.1169
-10 -5 -14 0.6178 -0.0294
-10 -5 -13 -0.6255 0.3474
-10 -5 -12 -1.0789 0.2676
-10 -5 -11 -0.3855 1.1523
-10 -5 -10 -0.2224 -0.2624
-10 -5 -9 1.3809 0.2729
-10 -5 -8 0.5764 0.0594
-10 -5 -7 -0.3105 0.4917
-10 -5 -6 -0.0002 -0.3055
-10 -5 -5 0.6197 -1.2186
-10 -5 -4 0.4479 -0.4104
-10 -5 -3 -0.5768 1.1418
-10 -5 -2 -0.2602 -0.5447
-10 -5 -1 0.5046 0.5700
-10 -4 -41 0.2421 -0.2540
-10 -4 -40 -2.0743 -0.1003
-10 -4 -38 1.5475 1.2343
-10 -4 -37 -0.4468 0.5522
-10 -4 -36 -0.5023 -0.6892
-10 -4 -35 1.4237 -0.3504
-10 -4 -34 2.6714 1.0842
-10 -4 -33 0.3793 2.6413
-10 -4 -32 -0.1661 -0.1852
-10 -4 -31 2.0176 0.2182
-10 -4 -30 0.3028 -0.7988
-10 -4 -29 -0.0531 2.2463
-10 -4 -28 0.2987 -0.0005
-10 -4 -27 0.6912 1.6758
-10 -4 -26 -0.4362 0.8037
-10 -4 -25 -0.6485 0.8202
-10 -4 -24 1.0528 1.2173
-10 -4 -23 0.5559 1.9747
-10 -4 -22 -0.8778 1.3978
-10 -4 -21 0.7875 -0.9355
-10 -4 -20 1.4820 1.1445
-10 -4 -19 0.7850 0.7788
-10 -4 -18 -1.0628 -0.2605
-10 -4 -17 -0.2362 -0.2516
-10 -4 -16 1.2499 -0.5998
-10 -4 -15 1.2029 -0.3766
-10 -4 -14 0.1730 -1.4054
-10 -4 -13 -0.1812 0.1175
-10 -4 -12 -1.1587 0.2646
-10 -4 -11 0.7183 -0.9269
-10 -4 -10 -0.0921 -0.4609
-10 -4 -9 0.0620 -0.1987
-10 -4 -8 -0.2330 1.1626
-10 -4 -7 -0.8980 0.4135
-10 -4 -6 -0.9625 -0.4440
-10 -4 -5 0.0012 0.2482
-10 -4 -4 0.1520 -0.2596
-10 -4 -3 -0.0455 -0.4151
-10 -4 -2 1.1762 -0.9142
-10 -4 -1 0.1463 -1.4641
-10 -3 -42 0.1946 0.9084
-10 -3 -41 -1.1276 -0.7223
-10 -3 -39 1.0090 -0.1149
-10 -3 -38 -0.2340 1.5946
-10 -3 -37 -2.6744 0.0125
-10 -3 -36 -1.1301 -1.4991
-10 -3 -35 0.3508 0.6396
-10 -3 -34 -1.1539 1.1296
-10 -3 -33 -1.1472 1.2433
-10 -3 -32 -1.0951 -0.4389
-10 -3 -31 -1.3742 -0.9462
-10 -3 -30 -1.3600 1.2783
-10 -3 -29 -1.0089 -0.2505
-10 -3 -28 0.6195 -0.1259
-10 -3 -27 -1.4608 -1.1983
-10 -3 -26 -2.0591 -0.7049
-10 -3 -25 -0.6293 -0.9149
-10 -3 -24 -0.5571 -0.2024
-10 -3 -23 -2.5634 0.2552
-10 -3 -22 -1.1807 -1.1247
-10 -3 -21 -0.7681 -0.0830
-10 -3 -20 0.5290 0.9987
-10 -3 -19 -2.2436 0.9386
-10 -3 -18 -1.2863 0.4431
-10 -3 -17 -0.0443 1.4028
-10 -3 -16 0.3641 0.2732
-10 -3 -15 0.0332 -0.1665
-10 -3 -14 -0.6709 1.3764
-10 -3 -13 -0.2370 1.3307
-10 -3 -12 -0.2969 0.7080
-10 -3 -11 -0.0265 -0.7773
-10 -3 -10 0.6518 -0.0433
-10 -3 -9 -0.4254 -0.2635
-10 -3 -8 0.7461 0.4896
-10 -3 -7 -0.2708 -0.5872
-10 -3 -6 -0.7904 0.1906
-10 -3 -5 1.0472 0.2009
-10 -3 -4 0.0088 0.9267
-10 -3 -3 0.9192 -0.4548
-10 -3 -2 0.1827 1.0895
-10 -3 -1 -0.2811 0.3899
-10 -2 -43 -0.9254 0.7912
-10 -2 -42 0.6986 0.3910
-10 -2 -41 -0.9592 0.0359
-10 -2 -40 1.1265 -1.9319
-10 -2 -39 0.1491 1.6932
-10 -2 -38 -0.7558 -0.1214
-10 -2 -37 0.3005 -0.1237
-10 -2 -36 0.4780 -0.9252
-10 -2 -35 0.3245 -0.5332
-10 -2 -34 0.6052 0.3829
-10 -2 -33 1.0670 -1.7391
-10 -2 -32 -0.3897 -0.6721
-10 -2 -31 -0.5927 -0.0125
-10 -2 -30 0.3608 -0.0162
-10 -2 -29 2.0189 -0.3257
-10 -2 -28 0.2712 -0.9191
-10 -2 -27 0.5237 -0.1625
-10 -2 -26 -0.3016 -0.5383
-10 -2 -25 2.4868 0.3414
-10 -2 -24 -0.0163 -0.9031
-10 -2 -23 0.3562 -1.5539
-10 -2 -22 -0.2795 -1.9534
-10 -2 -21 1.1791 -0.5866
-10 -2 -20 -0.4087 -2.1987
-10 -2 -19 -0.0787 -1.2469
-10 -2 -18 -0.3253 -1.0444
-10 -2 -17 0.1427 -0.4424
-10 -2 -16 -0.1636 -1.5731
-10 -2 -15 -0.8069 -1.9960
-10 -2 -14 0.4719 0.7539
-10 -2 -13 -0.1530 -0.3506
-10 -2 -12 0.2349 -0.9083
-10 -2 -11 -0.7588 -0.7668
-10 -2 -10 0.1621 -0.2108
-10 -2 -9 0.3644 -0.1682
-10 -2 -8 -0.0413 -0.7187
-10 -2 -7 -0.6922 0.1914
-10 -2 -6 0.1832 -0.2078
-10 -2 -5 -0.1776 -0.3030
-10 -2 -4 0.2965 -0.7979
-10 -2 -3 -0.4461 0.3217
-10 -2 -2 1.3590 0.0291
-10 -2 -1 -1.0357 0.4575
-10 -1 -43 1.5597 0.6390
-10 -1 -42 -0.8292 -0.1379
-10 -1 -41 0.5916 -1.6257
-10 -1 -40 -1.5218 0.2617
-10 -1 -39 0.8760 0.7202
-10 -1 -38 -0.8164 1.2607
-10 -1 -37 0.5002 -1.0214
-10 -1 -36 -0.6643 0.9491
-10 -1 -35 -0.2923 0.5268
-10 -1 -34 0.6070 0.2633
-10 -1 -33 0.2929 -0.3280
-10 -1 -32 -1.0246 0.3659
-10 -1 -31 0.2896 2.0680
-10 -1 -30 0.8974 0.0373
-10 -1 -29 -0.5731 0.1146
-10 -1 -28 -0.9014 0.1842
-10 -1 -27 -0.6000 0.1699
-10 -1 -26 1.3818 1.6501
-10 -1 -25 0.1574 0.6286
-10 -1 -24 1.3119 0.5787
-10 -1 -23 -0.3621 -0.3622
-10 -1 -22 1.2097 2.3935
-10 -1 -21 1.4852 0.1572
-10 -1 -20 1.1002 0.2547
-10 -1 -19 1.3338 -0.1308
-10 -1 -18 0.5629 1.4641
-10 -1 -17 0.3633 0.7593
-10 -1 -16 -0.0535 -0.6145
-10 -1 -15 0.2045 -0.0459
-10 -1 -14 0.6465 0.1263
-10 -1 -13 0.9777 1.1283
-10 -1 -12 0.0575 -1.0336
-10 -1 -11 -0.0851 0.8901
-10 -1 -10 0.5097 0.6342
-10 -1 -9 1.5987 -0.0905
-10 -1 -8 -0.0296 -0.6379
-10 -1 -7 0.4704 1.2585
-10 -1 -6 0.9871 0.6857
-10 -1 -5 -0.1178 -0.6117
-10 -1 -4 -1.0407 0.5240
-10 -1 -3 1.0048 1.1854
-10 -1 -2 -1.2656 0.0238
-10 -1 -1 -1.4625 0.0892
-9 -8 -37 0.3028 0.8108
-9 -8 -36 0.0505 0.1192
-9 -8 -34 0.0919 -1.0003
-9 -8 -33 -0.5768 1.3307
-9 -8 -32 0.1571 1.2013
-9 -8 -31 -0.3153 2.8784
-9 -8 -30 0.0208 -2.3529
-9 -8 -29 -0.9069 1.2369
-9 -8 -28 -1.0065 -0.7425
-9 -8 -27 -0.7735 0.5154
-9 -8 -26 -1.3407 -0.8130
-9 -8 -25 0.2173 0.2561
-9 -8 -24 0.4505 -1.3741
-9 -8 -23 -0.9039 -1.0018
-9 -8 -22 -0.4303 0.9463
-9 -8 -21 0.8597 0.6735
-9 -8 -20 1.8920 -0.4597
-9 -8 -19 -0.5226 0.2104
-9 -8 -18 0.5955 1.0271
-9 -8 -17 0.3840 0.0877
-9 -8 -16 0.9486 -0.4200
-9 -8 -15 -0.6138 0.0481
-9 -8 -14 -0.4060 -0.5469
-9 -8 -13 0.6202 -1.2966
-9 -8 -12 0.0028 0.3825
-9 -8 -11 -0.1189 -0.6418
-9 -8 -10 -0.1486 -0.5501
-9 -8 -9 0.9125 0.1728
-9 -8 -8 -0.2110 0.8017
-9 -8 -7 -0.3433 -0.3630
-9 -8 -6 -0.6656 -0.8846
-9 -8 -5 0.1700 -0.2030
-9 -8 -4 -0.0315 1.2104
-9 -8 -3 -0.8568 0.0778
-9 -8 -2 -0.5050 -1.2418
-9 -8 -1 0.1639 -0.8109
-9 -7 -39 1.5438 -0.3566
-9 -7 -38 1.0290 0.3457
-9 -7 -37 -0.3084 -0.1297
-9 -7 -36 0.2650 -0.9890
-9 -7 -35 0.7000 -0.8304
-9 -7 -34 -0.9523 -0.7472
-9 -7 -33 0.3834 0.3720
-9 -7 -32 -0.2453 0.2737
-9 -7 -31 0.9170 -2.0405
-9 -7 -30 -0.7519 -0.3949
-9 -7 -29 1.8684 -0.1544
-9 -7 -28 0.1073 0.5031
-9 -7 -27 1.0735 -1.3093
-9 -7 -26 0.3041 0.8720
-9 -7 -25 2.9759 -1.0000
-9 -7 -24 -0.3913 -0.4213
-9 -7 -23 -1.3363 -0.1237
-9 -7 -22 -0.7390 0.5909
-9 -7 -21 1.2350 0.6177
-9 -7 -20 -1.1631 -0.4837
-9 -7 -19 -0.8729 1.1464
-9 -7 -18 -0.8791 0.2772
-9 -7 -17 0.5225 0.5560
-9 -7 -16 -0.5868 0.6259
-9 -7 -15 0.1694 1.5215
-9 -7 -14 -0.0371 0.1383
-9 -7 -13 0.0766 0.8392
-9 -7 -12 -1.2134 0.3699
-9 -7 -11 -0.0720 -0.6415
-9 -7 -10 -0.3327 -0.0476
-9 -7 -9 0.3251 0.8998
-9 -7 -8 -0.5062 -0.9650
-9 -7 -7 -0.0366 -1.8395
-9 -7 -6 0.4035 -0.7409
-9 -7 -5 1.0828 0.5256
-9 -7 -4 0.7217 0.6754
-9 -7 -3 -0.0549 -0.2590
-9 -7 -2 0.0079 -0.7553
-9 -7 -1 0.1301 1.1021
-9 -6 -41 -0.6751 1.2976
-9 -6 -40 0.7278 -0.1890
-9 -6 -38 -2.5533 0.9353
-9 -6 -37 0.2307 0.2509
-9 -6 -36 1.4848 1.0308
-9 -6 -35 0.3372 -0.2458
-9 -6 -34 -0.3510 0.7047
-9 -6 -33 0.6888 -0.0171
-9 -6 -32 0.7832 -0.1385
-9 -6 -31 -0.9990 -1.2167
-9 -6 -30 -0.0998 1.4874
-9 -6 -29 0.6759 0.5934
-9 -6 -28 0.0526 0.5507
-9 -6 -27 -1.6350 0.8351
-9 -6 -26 2.0333 1.6523
-9 -6 -25 0.5062 0.3008
-9 -6 -24 -0.5149 0.4319
-9 -6 -23 -0.9055 -0.1889
-9 -6 -22 2.5728 0.8833
-9 -6 -21 0.0871 -0.4195
-9 -6 -20 -0.8374 -0.2676
-9 -6 -19 -0.7405 -1.3273
-9 -6 -18 -0.2465 0.2736
-9 -6 -17 -0.5291 -0.9304
-9 -6 -16 -1.0035 0.2136
-9 -6 -15 -0.3517 -0.3147
-9 -6 -14 0.2508 -0.7481
-9 -6 -13 -0.4102 -0.7236
-9 -6 -12 0.0767 0.0558
-9 -6 -11 0.2510 -0.2318
-9 -6 -10 0.7302 1.0999
-9 -6 -9 -0.3950 -0.1088
-9 -6 -8 0.7762 0.4648
-9 -6 -7 -0.8111 0.0401
-9 -6 -6 0.0647 1.3527
-9 -6 -5 0.2186 0.4052
-9 -6 -4 0.0136 -0.6863
-9 -6 -3 -0.3945 -0.3142
-9 -6 -2 -1.3220 -0.3769
-9 -6 -1 0.1820 -0.1048
-9 -5 -42 -2.3265 1.6128
-9 -5 -41 0.7957 -0.7076
-9 -5 -40 0.9023 0.3115
-9 -5 -39 -3.0508 -1.6577
-9 -5 -38 -0.9420 0.3264
-9 -5 -37 0.1974 0.3607
-9 -5 -36 0.8518 0.1724
-9 -5 -35 -1.9191 -0.4056
-9 -5 -34 0.9358 -0.2676
-9 -5 -33 1.1352 1.8519
-9 -5 -32 0.4592 -0.1362
-9 -5 -31 -0.7159 0.8705
-9 -5 -30 1.0416 -0.4874
-9 -5 -29 0.4472 0.1648
-9 -5 -28 -0.7716 -0.6764
-9 -5 -27 -1.7300 0.5585
-9 -5 -26 0.8193 -0.1309
-9 -5 -25 -1.4841 0.4580
-9 -5 -24 -1.9645 -0.6918
-9 -5 -23 0.9872 1.2009
-9 -5 -22 0.5867 0.7249
-9 -5 -21 -0.7010 0.7414
-9 -5 -20 -0.1703 -1.2047
-9 -5 -19 1.3337 0.5627
-9 -5 -18 0.8750 -0.4859
-9 -5 -17 -0.1759 -0.0450
-9 -5 -16 0.0005 -0.1341
-9 -5 -15 0.2332 -0.0788
-9 -5 -14 0.7252 -0.8451
-9 -5 -13 0.2864 -0.6900
-9 -5 -12 -0.4829 1.0573
-9 -5 -11 -0.0424 0.2846
-9 -5 -10 -0.1243 -1.1158
-9 -5 -9 -0.1499 -0.3022
-9 -5 -8 -0.1706 -0.3134
-9 -5 -7 -0.2583 1.3177
-9 -5 -6 -0.4285 -0.3900
-9 -5 -5 -0.1124 0.1585
-9 -5 -4 -0.2134 0.2269
-9 -5 -3 -0.5786 -0.3148
-9 -5 -2 -0.5306 0.6558
-9 -5 -1 1.1624 -1.7507
-9 -4 -44 1.0723 -0.7623
-9 -4 -43 -2.1391 -1.1037
-9 -4 -42 1.0395 0.3107
-9 -4 -41 0.2805 -0.1925
-9 -4 -40 0.6300 -1.1033
-9 -4 -39 -0.6432 -0.3684
-9 -4 -38 1.9950 0.3349
-9 -4 -37 1.0214 2.1606
-9 -4 -36 -2.7481 -1.6537
-9 -4 -35 -0.3044 -0.0495
-9 -4 -34 -1.3770 0.7189
-9 -4 -33 -0.0383 1.0952
-9 -4 -32 -2.2343 1.1489
-9 -4 -31 -1.0197 -0.7674
-9 -4 -30 -0.9485 0.5871
-9 -4 -29 0.0830 0.0523
-9 -4 -28 -1.3186 0.1899
-9 -4 -27 1.1324 -0.3242
-9 -4 -26 -0.9373 -0.6595
-9 -4 -25 -0.7545 -1.0257
-9 -4 -24 -1.0554 -1.3084
-9 -4 -23 0.2367 -0.0030
-9 -4 -22 -1.7226 0.1306
-9 -4 -21 -2.2312 -1.7502
-9 -4 -20 0.3360 0.5075
-9 -4 -19 0.5451 0.1248
-9 -4 -18 -0.7650 0.3887
-9 -4 -17 -0.9336 0.1321
-9 -4 -16 -0.0894 1.4677
-9 -4 -15 0.7294 -0.5008
-9 -4 -14 0.7064 -0.7161
-9 -4 -13 -0.3794 0.9055
-9 -4 -12 -0.0925 1.2190
-9 -4 -11 -0.5807 0.0917
-9 -4 -10 0.7552 -0.7280
-9 -4 -9 -0.2413 -0.8124
-9 -4 -8 -0.1029 -0.0975
-9 -4 -7 1.7333 -1.0361
-9 -4 -6 -0.4039 -0.7812
-9 -4 -5 0.5709 -1.0811
-9 -4 -4 0.2729 0.4400
-9 -4 -3 0.5778 0.1313
-9 -4 -2 1.1470 -0.4492
-9 -4 -1 1.5935 1.7413
-9 -3 -45 0.9284 -0.7665
-9 -3 -44 0.4905 -0.5190
-9 -3 -43 -1.0978 0.4707
-9 -3 -42 0.5628 -0.3014
-9 -3 -41 -0.2008 1.6873
-9 -3 -40 -1.0770 -2.1236
-9 -3 -39 1.3950 0.0617
-9 -3 -38 -0.3480 0.6288
-9 -3 -37 -0.4351 -1.1364
-9 -3 -36 -0.0290 -0.2977
-9 -3 -35 0.2569 -2.2385
-9 -3 -34 0.5121 0.2610
-9 -3 -33 0.9014 -2.2397
-9 -3 -32 1.5728 -1.4787
-9 -3 -31 -1.1421 -0.7633
-9 -3 -30 -0.3480 -0.6945
-9 -3 -29 0.0285 -0.2103
-9 -3 -28 1.7692 -1.0522
-9 -3 -26 0.3835 0.3088
-9 -3 -25 0.6232 -1.0161
-9 -3 -24 2.6851 0.3020
-9 -3 -23 1.1808 -0.1139
-9 -3 -22 0.3491 -1.6467
-9 -3 -21 0.6078 -1.0686
-9 -3 -20 1.6095 -0.9766
-9 -3 -19 0.6087 -0.3606
-9 -3 -18 -0.7979 -2.1272
-9 -3 -17 -1.0501 0.6290
-9 -3 -16 0.5040 -0.0454
-9 -3 -15 0.0141 -2.2099
-9 -3 -14 -0.6789 -1.4366
-9 -3 -13 0.0242 0.9225
-9 -3 -12 -0.1860 -0.3389
-9 -3 -11 0.6993 0.1986
-9 -3 -10 -0.6039 -0.2935
-9 -3 -9 0.1060 0.2210
-9 -3 -8 0.8077 0.2485
-9 -3 -7 0.3150 1.5348
-9 -3 -6 0.4131 0.4893
-9 -3 -5 -1.8351 0.6121
-9 -3 -4 0.9725 1.1670
-9 -3 -3 -2.0099 -1.0948
-9 -3 -2 0.5319 -0.4044
-9 -3 -1 0.0874 -0.7398
-9 -2 -45 1.0152 1.4587
-9 -2 -44 -1.9358 -1.0849
-9 -2 -43 1.2521 0.8964
-9 -2 -42 -0.3043 0.4592
-9 -2 -41 1.3102 -0.4341
-9 -2 -40 -0.8736 -0.3802
-9 -2 -39 0.2761 -0.7895
-9 -2 -38 -0.6216 1.1180
-9 -2 -37 0.1140 0.1518
-9 -2 -36 1.4469 0.6959
-9 -2 -35 -1.9573 1.1701
-9 -2 -34 0.3646 -0.6764
-9 -2 -33 1.9878 0.4247
-9 -2 -32 0.9551 -0.3552
-9 -2 -31 -1.3352 1.9258
-9 -2 -30 -0.3748 0.8835
-9 -2 -29 1.5077 -0.8799
-9 -2 -28 0.4015 0.1248
-9 -2 -27 -1.3065 0.0769
-9 -2 -26 -0.8839 0.8014
-9 -2 -25 0.1095 1.2195
-9 -2 -24 1.0254 1.4297
-9 -2 -23 0.0361 0.6337
-9 -2 -22 -0.4289 0.8476
-9 -2 -21 1.8504 1.6328
-9 -2 -20 1.0707 2.0524
-9 -2 -19 2.0508 -0.1791
-9 -2 -18 0.6029 0.7084
-9 -2 -17 1.6003 1.9966
-9 -2 -16 1.2806 0.9370
-9 -2 -15 0.5687 -0.7898
-9 -2 -14 0.1771 0.2494
-9 -2 -13 0.9263 1.6141
-9 -2 -12 1.5496 0.7582
-9 -2 -11 -0.5361 -0.1466
-9 -2 -10 -0.8914 0.9518
-9 -2 -9 0.1421 -0.7057
-9 -2 -8 0.4886 0.5960
-9 -2 -7 -0.1791 -0.1729
-9 -2 -6 -0.4334 -0.0561
-9 -2 -5 1.2323 0.9811
-9 -2 -4 -1.3774 -0.2680
-9 -2 -3 0.7837 1.0367
-9 -2 -2 -0.0974 -0.3950
-9 -2 -1 0.9374 2.5897
-9 -1 -46 -0.0810 0.9357
-9 -1 -45 -0.9016 0.1830
-9 -1 -44 0.0214 1.8105
-9 -1 -43 0.7052 -1.0658
-9 -1 -42 2.0904 1.9295
-9 -1 -41 -1.2829 -1.6852
-9 -1 -40 0.4462 -0.0858
-9 -1 -39 -0.6141 -0.1363
-9 -1 -38 1.8224 -0.2292
-9 -1 -37 0.1790 -0.0809
-9 -1 -36 0.0825 -0.6381
-9 -1 -35 -0.8653 0.3197
-9 -1 -34 -0.0172 -0.3658
-9 -1 -33 1.2421 -1.1509
-9 -1 -32 -1.2686 0.8698
-9 -1 -31 -0.4180 -0.1615
-9 -1 -30 1.3326 0.6088
-9 -1 -29 0.8988 -0.8458
-9 -1 -28 -1.2332 -0.3762
-9 -1 -27 -0.3710 -0.2602
-9 -1 -26 -0.2279 -0.3784
-9 -1 -25 1.0586 1.5364
-9 -1 -24 -0.8647 -0.7899
-9 -1 -23 -2.7175 -0.2706
-9 -1 -22 -2.2604 0.8812
-9 -1 -21 -1.4316 1.5346
-9 -1 -20 -0.9401 0.2431
-9 -1 -19 -2.7638 -0.7854
-9 -1 -18 -0.9385 1.1869
-9 -1 -17 -1.5079 1.3727
-9 -1 -16 -1.0738 0.3497
-9 -1 -15 -1.3125 -0.6360
-9 -1 -14 -1.1978 0.0174
-9 -1 -13 0.1766 0.0696
-9 -1 -12 -0.1550 -0.4234
-9 -1 -11 -1.4343 -0.6501
-9 -1 -10 -1.0868 0.5781
-9 -1 -9 0.1840 0.6389
-9 -1 -8 -0.4287 -0.9880
-9 -1 -7 -1.4074 -0.4772
-9 -1 -6 0.2525 0.7851
-9 -1 -5 -0.4691 -0.3431
-9 -1 -4 -1.7767 -0.6961
-9 -1 -3 -0.6363 -1.8702
-9 -1 -2 1.6560 0.2014
-9 -1 -1 -1.0140 -3.2988
-8 -7 -41 -1.8545 1.6155
-8 -7 -39 0.7700 0.6452
-8 -7 -38 0.1932 0.6700
-8 -7 -37 -1.1800 0.2946
-8 -7 -36 -0.2665 0.6930
-8 -7 -35 0.3069 0.2152
-8 -7 -34 1.0170 0.1936
-8 -7 -33 0.2255 0.2828
-8 -7 -32 1.6778 1.0125
-8 -7 -31 0.1011 -0.2398
-8 -7 -30 1.7113 -0.5615
-8 -7 -29 -1.0268 0.7511
-8 -7 -28 1.1388 0.3165
-8 -7 -27 -1.8288 0.0656
-8 -7 -26 -1.3204 0.6497
-8 -7 -25 0.5210 0.4203
-8 -7 -24 0.3003 -0.4101
-8 -7 -23 -1.7924 -1.2220
-8 -7 -22 -2.2411 0.9021
-8 -7 -21 2.0247 -0.4064
-8 -7 -20 0.6774 -0.7930
-8 -7 -19 -0.1191 -2.0779
-8 -7 -18 -0.4240 0.3837
-8 -7 -17 -0.2912 -1.1281
-8 -7 -16 -0.4718 -0.3440
-8 -7 -15 -0.3117 -0.4086
-8 -7 -14 0.2894 -0.3382
-8 -7 -13 -0.6433 -1.1367
-8 -7 -12 -1.2237 -0.0751
-8 -7 -11 0.0210 -0.9705
-8 -7 -10 0.4031 0.0752
-8 -7 -9 0.6024 -0.1828
-8 -7 -8 0.6440 0.7030
-8 -7 -7 -0.2770 -0.1190
-8 -7 -6 -0.7290 -0.0020
-8 -7 -5 0.5814 -0.4763
-8 -7 -4 0.9630 1.5678
-8 -7 -3 -0.6821 0.3596
-8 -7 -2 -1.2650 -0.6210
-8 -7 -1 0.1935 -1.6213
-8 -6 -43 2.1548 -1.4464
-8 -6 -42 -0.2812 -0.0416
-8 -6 -41 -2.1957 -0.9992
-8 -6 -40 1.1006 0.3221
-8 -6 -39 2.2444 -1.2360
-8 -6 -38 -0.7820 -1.3159
-8 -6 -37 -1.8703 -0.7782
-8 -6 -36 -0.0246 -0.3536
-8 -6 -35 -0.0426 -0.1900
-8 -6 -34 -0.2104 -0.5492
-8 -6 -33 -1.4191 1.3421
-8 -6 -32 -0.4636 0.1048
-8 -6 -31 0.4336 -0.5264
-8 -6 -30 -0.8165 0.0893
-8 -6 -29 -0.0656 0.5085
-8 -6 -28 0.6713 -0.6515
-8 -6 -27 -0.1087 -0.5023
-8 -6 -26 -0.5775 -0.7105
-8 -6 -25 1.1157 -0.5122
-8 -6 -24 -0.5937 -1.1765
-8 -6 -23 -2.0357 0.2738
-8 -6 -22 1.1208 0.7978
-8 -6 -21 0.4834 0.1587
-8 -6 -20 0.6371 -0.3591
-8 -6 -19 -0.8478 0.1533
-8 -6 -18 0.9204 0.8647
-8 -6 -17 0.4997 -0.2984
-8 -6 -16 1.2046 -0.3862
-8 -6 -15 0.7780 0.5091
-8 -6 -14 0.5972 -0.0013
-8 -6 -13 0.2634 0.1076
-8 -6 -12 -0.0868 -0.3517
-8 -6 -11 0.2076 1.8691
-8 -6 -10 0.2649 -0.5724
-8 -6 -9 -0.4496 0.3418
-8 -6 -8 -0.0068 -1.1764
-8 -6 -7 -0.9348 0.6759
-8 -6 -6 -0.3634 -1.2383
-8 -6 -5 0.6238 -0.4636
-8 -6 -4 0.6908 0.1900
-8 -6 -3 -0.4428 -0.1154
-8 -6 -2 0.5073 -0.4721
-8 -6 -1 0.4605 0.0853
-8 -5 -45 -2.3026 0.2513
-8 -5 -44 0.9504 -0.6410
-8 -5 -42 -1.5893 -0.8984
-8 -5 -41 -1.0689 1.6423
-8 -5 -40 2.5643 -0.2108
-8 -5 -39 0.6769 -0.3735
-8 -5 -38 -0.7477 -1.1974
-8 -5 -37 1.2295 1.9746
-8 -5 -36 0.8665 -0.3285
-8 -5 -35 1.8337 -1.0480
-8 -5 -34 -0.3602 0.1888
-8 -5 -33 -0.4269 0.2143
-8 -5 -32 0.1812 -0.0558
-8 -5 -31 -0.0848 -0.2083
-8 -5 -30 -1.9138 -0.1669
-8 -5 -29 0.3095 0.6586
-8 -5 -28 1.4980 0.0511
-8 -5 -26 -0.2018 -0.3265
-8 -5 -25 1.1969 -0.2355
-8 -5 -24 -0.3224 -0.4769
-8 -5 -23 0.5012 -0.0995
-8 -5 -22 0.8850 0.0838
-8 -5 -21 -0.3798 -0.9171
-8 -5 -20 -1.5362 -0.3098
-8 -5 -19 0.0173 1.3983
-8 -5 -18 0.1755 0.0012
-8 -5 -17 0.2715 0.2845
-8 -5 -16 -0.3295 0.1106
-8 -5 -15 -0.7910 1.4076
-8 -5 -14 0.0258 -0.3767
-8 -5 -13 0.5303 -0.9898
-8 -5 -12 -0.3899 0.6278
-8 -5 -11 -0.0944 0.4102
-8 -5 -10 -0.8580 0.4047
-8 -5 -9 1.0732 -1.7041
-8 -5 -8 -1.2459 1.3873
-8 -5 -7 0.9485 -0.0155
-8 -5 -6 0.2149 0.1162
-8 -5 -5 0.5954 -0.7286
-8 -5 -4 -0.1956 0.3187
-8 -5 -3 -0.0427 0.6352
-8 -5 -2 0.7503 -0.7228
-8 -5 -1 -0.2537 0.7799
-8 -4 -46 -0.4100 -0.2022
-8 -4 -45 0.9656 0.3911
-8 -4 -43 1.2595 0.1779
-8 -4 -42 -0.7128 -0.3176
-8 -4 -41 1.6039 1.8573
-8 -4 -40 -0.5348 -0.0639
-8 -4 -39 -0.5797 -1.6561
-8 -4 -38 -1.2134 2.7543
-8 -4 -37 -0.9343 -0.2039
-8 -4 -36 -0.1209 0.3014
-8 -4 -35 -0.3350 -2.0527
-8 -4 -34 -0.5399 0.8784
-8 -4 -33 -0.5421 -1.2162
-8 -4 -32 2.1309 -1.2087
-8 -4 -31 -0.2785 -1.0480
-8 -4 -30 -1.1181 -0.8495
-8 -4 -29 0.6582 -0.3487
-8 -4 -28 0.8820 0.2852
-8 -4 -27 -0.7224 -1.2083
-8 -4 -26 -0.3075 1.2423
-8 -4 -25 0.4009 -0.2184
-8 -4 -24 0.6930 0.1583
-8 -4 -23 1.1919 0.4146
-8 -4 -22 1.4120 -0.3493
-8 -4 -21 -0.5754 -0.6896
-8 -4 -20 -0.0584 -0.5270
-8 -4 -19 1.1420 0.6794
-8 -4 -18 0.9735 -1.1614
-8 -4 -17 -0.9269 -0.9630
-8 -4 -16 -1.5448 1.5842
-8 -4 -15 0.2385 0.2642
-8 -4 -14 0.2393 -0.8600
-8 -4 -13 0.6044 -0.8203
-8 -4 -12 -0.2068 0.5204
-8 -4 -11 -0.0363 -0.0302
-8 -4 -10 1.4447 -0.1622
-8 -4 -9 -0.9740 -0.0753
-8 -4 -8 0.9234 0.1204
-8 -4 -7 -0.7143 0.5397
-8 -4 -6 2.2288 0.6420
-8 -4 -5 -1.8937 0.2389
-8 -4 -4 -0.3826 2.0723
-8 -4 -3 0.0407 0.7498
-8 -4 -2 -2.3266 0.0514
-8 -4 -1 -0.6337 -0.4410
-8 -3 -47 -0.8604 1.0264
-8 -3 -46 -0.6464 -0.2038
-8 -3 -44 -0.5575 1.1157
-8 -3 -43 -0.2994 -0.2098
-8 -3 -42 -0.3637 1.3273
-8 -3 -41 0.3192 -0.6658
-8 -3 -40 0.3848 -0.1098
-8 -3 -39 0.2383 0.0019
-8 -3 -38 1.1376 0.1905
-8 -3 -37 -0.8495 0.2273
-8 -3 -36 3.3838 -1.3634
-8 -3 -35 -0.0034 3.2671
-8 -3 -34 -0.6614 -0.1689
-8 -3 -33 0.6411 1.1924
-8 -3 -32 2.9914 -0.5854
-8 -3 -31 0.5474 1.1380
-8 -3 -29 0.6886 0.8053
-8 -3 -28 0.9756 -1.1172
-8 -3 -27 -0.3382 0.2327
-8 -3 -26 -0.2637 0.3108
-8 -3 -25 -1.0574 1.3944
-8 -3 -24 -0.3873 0.1690
-8 -3 -23 0.3786 1.6882
-8 -3 -22 -0.9445 1.0549
-8 -3 -21 -0.4224 0.2096
-8 -3 -20 -0.5705 1.7830
-8 -3 -19 2.1906 0.5030
-8 -3 -18 0.3661 -0.7643
-8 -3 -17 -0.5529 -0.2600
-8 -3 -16 0.3255 1.7028
-8 -3 -15 0.8979 -0.0183
-8 -3 -14 0.6264 -1.1010
-8 -3 -13 -1.3857 0.1322
-8 -3 -12 0.8739 1.0545
-8 -3 -11 0.4469 0.3871
-8 -3 -10 -0.7085 1.2856
-8 -3 -9 -0.8882 0.0748
-8 -3 -8 -1.3730 -1.5592
-8 -3 -7 1.2937 0.6240
-8 -3 -6 -1.4855 -2.1837
-8 -3 -5 0.5950 0.0056
-8 -3 -4 0.0659 -1.1238
-8 -3 -3 1.0424 0.9623
-8 -3 -2 0.3272 -2.6398
-8 -3 -1 0.5534 0.5094
-8 -2 -47 -0.5874 -1.1161
-8 -2 -46 -0.2384 0.3111
-8 -2 -45 0.4686 -0.9699
-8 -2 -44 -1.3838 1.7872
-8 -2 -43 -1.0443 -1.2647
-8 -2 -42 0.5104 0.2498
-8 -2 -41 -0.5955 -0.5632
-8 -2 -40 -0.1578 -0.1281
-8 -2 -39 -0.8190 1.0993
-8 -2 -38 -1.6589 -1.7434
-8 -2 -37 0.6990 -0.2312
-8 -2 -36 -0.4853 0.7955
-8 -2 -35 0.1181 1.3469
-8 -2 -34 -4.0734 0.1068
-8 -2 -33 1.5171 -1.1567
-8 -2 -32 0.5343 0.2925
-8 -2 -31 -0.7909 0.7824
-8 -2 -30 -1.6034 1.7203
-8 -2 -29 0.9440 0.0111
-8 -2 -28 0.6376 -0.9425
-8 -2 -27 0.4286 -0.5013
-8 -2 -26 -0.9969 -0.1925
-8 -2 -25 0.1262 -0.5901
-8 -2 -24 0.5646 0.1718
-8 -2 -23 -0.3344 -1.3404
-8 -2 -22 -1.5450 -0.4173
-8 -2 -21 -2.3757 -0.5502
-8 -2 -20 0.2543 1.3264
-8 -2 -19 -1.6555 -0.2764
-8 -2 -18 -0.6618 -0.6134
-8 -2 -17 -1.6191 1.0539
-8 -2 -16 -0.4585 1.4457
-8 -2 -15 -0.2322 0.3868
-8 -2 -14 -1.7911 -1.3239
-8 -2 -13 -0.8782 0.5433
-8 -2 -12 0.4424 -1.0420
-8 -2 -11 0.0993 0.5662
-8 -2 -10 -1.1985 -0.7972
-8 -2 -9 -0.6531 0.0879
-8 -2 -8 1.3082 0.0893
-8 -2 -7 -0.8229 -0.5278
-8 -2 -6 -0.1364 0.7022
-8 -2 -5 0.1978 -0.8102
-8 -2 -4 -0.2419 3.5934
-8 -2 -3 -2.0752 -2.0317
-8 -2 -2 -2.7289 0.8453
-8 -2 -1 0.9155 -2.1164
-8 -1 -48 -0.0307 -0.1196
-8 -1 -47 -0.1676 -1.1617
-8 -1 -46 1.0366 -1.4906
-8 -1 -45 -1.4748 1.0374
-8 -1 -44 0.3002 -1.1005
-8 -1 -43 -0.5663 0.6694
-8 -1 -42 1.7982 -1.3662
-8 -1 -41 0.1505 1.3829
-8 -1 -40 -0.8905 -0.4121
-8 -1 -39 0.8065 0.1672
-8 -1 -38 0.1446 0.0789
-8 -1 -37 0.7115 -0.8183
-8 -1 -36 0.0642 1.1389
-8 -1 -35 -0.4280 -0.5849
-8 -1 -34 -0.3605 -0.4141
-8 -1 -33 -0.7736 -0.9340
-8 -1 -32 0.1943 -0.0687
-8 -1 -31 -2.0522 0.6075
-8 -1 -30 1.0777 0.1659
-8 -1 -29 -0.3941 0.3796
-8 -1 -28 -0.3490 1.2857
-8 -1 -27 -1.7536 -0.4511
-8 -1 -26 -0.5775 0.3366
-8 -1 -25 0.5089 0.0607
-8 -1 -24 2.2127 0.2291
-8 -1 -23 -0.6080 -1.5384
-8 -1 -22 -1.0420 -2.0943
-8 -1 -21 1.4144 0.8073
-8 -1 -20 1.3578 -2.5924
-8 -1 -19 0.6526 -2.2082
-8 -1 -18 -0.2798 -2.3253
-8 -1 -17 0.9149 -0.0107
-8 -1 -16 0.2836 -1.1476
-8 -1 -15 0.7878 -1.4272
-8 -1 -14 -0.0876 -0.1919
-8 -1 -13 1.0371 -0.9887
-8 -1 -12 0.9778 -0.0938
-8 -1 -11 0.8748 -0.7896
-8 -1 -10 -0.1905 0.3232
-8 -1 -9 1.5376 0.5298
-8 -1 -8 0.4227 -0.3580
-8 -1 -7 -0.5896 -1.8851
-8 -1 -6 0.4047 -1.5349
-8 -1 -5 2.3857 1.3236
-8 -1 -4 1.5420 -2.0552
-8 -1 -3 -1.3490 0.1011
-8 -1 -2 4.4310 -1.4662
-8 -1 -1 2.1266 1.7945
-7 -6 -45 0.1766 0.2012
-7 -6 -43 1.2103 -0.7191
-7 -6 -42 2.4840 -0.1871
-7 -6 -41 -1.9981 -0.6372
-7 -6 -40 0.3156 1.2530
-7 -6 -39 1.0319 0.6622
-7 -6 -38 1.6567 0.0585
-7 -6 -37 -1.1610 0.7074
-7 -6 -36 -1.4769 0.5432
-7 -6 -35 1.0381 -0.4101
-7 -6 -34 1.6909 0.0266
-7 -6 -33 0.0154 0.7519
-7 -6 -32 -0.2409 -0.4708
-7 -6 -31 1.0388 -0.3996
-7 -6 -30 1.5753 -0.9530
-7 -6 -29 -1.7641 -0.6475
-7 -6 -28 0.4220 0.6531
-7 -6 -27 0.9507 1.1556
-7 -6 -26 0.0380 -0.0785
-7 -6 -25 -0.0335 0.7343
-7 -6 -24 -0.0393 -0.2734
-7 -6 -23 -0.0061 1.1184
-7 -6 -22 -0.4368 0.2499
-7 -6 -21 0.8648 1.2005
-7 -6 -20 -0.2980 -1.6635
-7 -6 -19 -0.3471 0.0495
-7 -6 -18 -0.2656 0.7022
-7 -6 -17 -0.5446 0.7933
-7 -6 -16 -0.1112 -0.4942
-7 -6 -15 -0.2544 -0.4282
-7 -6 -14 -1.0303 1.2804
-7 -6 -13 -0.0955 0.0740
-7 -6 -12 -0.7850 -0.1790
-7 -6 -11 0.4740 -0.3845
-7 -6 -10 -1.1615 0.7246
-7 -6 -9 0.8221 -1.0713
-7 -6 -8 -0.1346 0.0041
-7 -6 -7 0.3992 0.2390
-7 -6 -6 -0.3900 0.0338
-7 -6 -5 0.9068 -0.9065
-7 -6 -4 -0.0093 0.6651
-7 -6 -3 -0.5986 0.8502
-7 -6 -2 -1.4721 -0.2807
-7 -6 -1 0.6406 -0.1393
-7 -5 -47 0.5740 -0.2228
-7 -5 -46 0.8491 0.4554
-7 -5 -44 -0.4225 0.4621
-7 -5 -43 0.6071 0.3382
-7 -5 -42 -0.1172 -0.4376
-7 -5 -41 0.1426 0.8461
-7 -5 -40 0.3836 0.2446
-7 -5 -39 1.6396 -0.9954
-7 -5 -38 -0.1940 -0.2147
-7 -5 -37 -1.7998 1.5793
-7 -5 -36 -1.5784 0.0770
-7 -5 -35 0.4230 -0.6037
-7 -5 -34 0.3488 0.9265
-7 -5 -33 -1.1685 0.9197
-7 -5 -32 -0.5058 0.3668
-7 -5 -31 1.5556 0.6081
-7 -5 -30 -1.6480 -0.6525
-7 -5 -29 -0.8132 -0.2445
-7 -5 -28 0.6702 1.3650
-7 -5 -27 1.9484 -0.3461
-7 -5 -26 -2.0252 -0.4762
-7 -5 -25 -1.0221 -0.0577
-7 -5 -24 -0.2428 0.5443
-7 -5 -23 -0.1461 -0.2092
-7 -5 -22 0.3192 1.2724
-7 -5 -21 0.5227 -0.9481
-7 -5 -20 -1.0685 -0.4947
-7 -5 -19 0.2720 0.0646
-7 -5 -18 0.0080 0.8005
-7 -5 -17 0.8623 -1.3140
-7 -5 -16 -0.7291 -0.9674
-7 -5 -15 -0.4529 0.3687
-7 -5 -14 -0.6623 0.3841
-7 -5 -13 0.2908 -0.4591
-7 -5 -12 1.4458 -0.9573
-7 -5 -11 -1.5588 0.5068
-7 -5 -10 1.1331 0.6418
-7 -5 -9 -0.7553 -0.3103
-7 -5 -8 1.2066 -0.1376
-7 -5 -7 -1.6266 0.3736
-7 -5 -6 1.2619 0.3237
-7 -5 -5 0.2238 -0.6359
-7 -5 -4 -0.6920 0.4903
-7 -5 -3 -0.2774 0.0442
-7 -5 -2 1.0245 0.1320
-7 -5 -1 0.2576 -0.9504
-7 -4 -48 1.0043 0.7964
-7 -4 -47 1.4857 -0.3556
-7 -4 -45 -1.2190 -0.5922
-7 -4 -44 -1.1526 1.3938
-7 -4 -43 -0.4892 0.9454
-7 -4 -42 -0.3804 0.2931
-7 -4 -41 -0.6264 0.5798
-7 -4 -40 -0.5655 -1.3471
-7 -4 -39 -0.1315 -0.7302
-7 -4 -38 0.3522 0.1113
-7 -4 -37 -1.5705 0.7324
-7 -4 -36 1.2605 -2.6775
-7 -4 -35 1.7889 -0.5635
-7 -4 -34 0.5152 -0.0104
-7 -4 -33 -1.0172 -0.2049
-7 -4 -32 0.9867 0.4837
-7 -4 -31 1.0559 -0.1265
-7 -4 -30 -0.7471 0.5298
-7 -4 -29 -1.0386 0.8022
-7 -4 -28 2.5620 0.7443
-7 -4 -27 -0.4437 -1.1774
-7 -4 -26 -0.2312 -0.2027
-7 -4 -25 -0.5766 1.0552
-7 -4 -24 0.6569 -0.4596
-7 -4 -23 -0.4710 0.0138
-7 -4 -22 0.5772 0.9718
-7 -4 -21 0.0960 0.0986
-7 -4 -20 -1.4028 -0.2261
-7 -4 -19 -0.1121 1.3152
-7 -4 -18 2.0115 0.0313
-7 -4 -17 -0.0142 -1.4377
-7 -4 -16 0.1464 -0.2419
-7 -4 -15 -0.8529 0.6603
-7 -4 -14 1.2574 -0.2871
-7 -4 -13 0.2725 -0.8628
-7 -4 -12 -0.7866 -0.4875
-7 -4 -11 -0.0862 0.8475
-7 -4 -10 -0.7396 0.1415
-7 -4 -9 1.1265 1.6333
-7 -4 -8 -2.6759 -1.2219
-7 -4 -7 0.2704 1.1536
-7 -4 -6 0.1462 -1.1182
-7 -4 -5 -0.1772 -0.3004
-7 -4 -4 -0.9291 -1.3194
-7 -4 -3 0.2330 0.9741
-7 -4 -2 2.8009 -0.7631
-7 -4 -1 -1.7950 -0.8679
-7 -3 -49 0.6443 1.6232
-7 -3 -48 1.2025 0.6690
-7 -3 -46 -1.0665 -1.6984
-7 -3 -45 -0.0458 0.1324
-7 -3 -44 -0.0802 1.0252
-7 -3 -43 0.6310 -0.0465
-7 -3 -42 0.9364 -0.9359
-7 -3 -41 -0.1150 -1.6021
-7 -3 -40 -0.5044 -0.7655
-7 -3 -39 1.0464 1.4090
-7 -3 -38 -1.5235 1.8634
-7 -3 -37 0.3907 -1.1725
-7 -3 -36 -1.0690 -0.2714
-7 -3 -35 1.9367 1.2862
-7 -3 -34 -3.3262 1.1065
-7 -3 -32 0.0145 -0.6034
-7 -3 -31 0.8284 -0.2363
-7 -3 -30 -1.6511 -0.0217
-7 -3 -29 -0.8816 1.4145
-7 -3 -28 -0.4364 -0.8670
-7 -3 -27 0.4391 -0.6385
-7 -3 -26 -0.8676 -0.1639
-7 -3 -25 0.5458 0.5727
-7 -3 -24 -1.2319 -1.1960
-7 -3 -23 0.2264 -0.5268
-7 -3 -22 0.6780 -0.1375
-7 -3 -21 -1.3232 -1.1612
-7 -3 -20 -1.0698 -0.0389
-7 -3 -19 0.0535 0.9248
-7 -3 -18 0.8881 0.2141
-7 -3 -17 -0.1336 -0.2840
-7 -3 -16 -1.1268 1.0347
-7 -3 -15 1.2408 1.9791
-7 -3 -14 0.2637 -0.3817
-7 -3 -13 -0.0450 -0.1437
-7 -3 -12 -0.8687 -1.0968
-7 -3 -11 0.8517 -1.2797
-7 -3 -10 1.1369 0.5621
-7 -3 -9 -0.8937 -1.5279
-7 -3 -8 0.1589 0.6943
-7 -3 -7 0.7850 -1.6832
-7 -3 -6 0.8261 1.9558
-7 -3 -5 -0.2177 -2.1495
-7 -3 -4 -0.8083 2.5723
-7 -3 -3 2.5629 2.6463
-7 -3 -2 -3.1437 0.9246
-7 -3 -1 -1.9362 1.2884
-7 -2 -49 1.3889 0.0268
-7 -2 -48 0.1344 0.2942
-7 -2 -47 -2.1414 -1.4428
-7 -2 -46 0.5946 -0.7525
-7 -2 -45 -0.3116 0.5218
-7 -2 -44 1.1376 0.5676
-7 -2 -43 -0.4352 -0.0841
-7 -2 -42 0.8623 -0.4268
-7 -2 -41 0.0987 -0.6533
-7 -2 -40 0.5085 1.1705
-7 -2 -39 0.4850 0.8788
-7 -2 -38 1.2725 0.0819
-7 -2 -37 0.0825 -3.3364
-7 -2 -36 1.5349 0.5870
-7 -2 -35 0.1992 -0.2250
-7 -2 -34 0.5052 0.0901
-7 -2 -33 -1.4447 -2.1605
-7 -2 -32 1.6641 -0.5333
-7 -2 -31 0.3009 -1.4814
-7 -2 -30 -0.3678 0.3672
-7 -2 -29 -0.5463 -0.2324
-7 -2 -28 0.2327 0.6199
-7 -2 -27 0.2279 -0.9385
-7 -2 -26 0.3854 0.6791
-7 -2 -25 -1.0086 -0.0270
-7 -2 -24 0.8576 0.8406
-7 -2 -23 1.6224 0.3510
-7 -2 -22 0.1912 -0.8706
-7 -2 -21 -0.6845 -0.0790
-7 -2 -20 0.1988 -0.1269
-7 -2 -19 0.8485 -0.2322
-7 -2 -18 -0.4203 -1.9158
-7 -2 -17 -0.7719 -1.1473
-7 -2 -16 -0.6310 0.5300
-7 -2 -15 0.2200 -0.7424
-7 -2 -14 -0.1148 0.6572
-7 -2 -13 -0.4232 -0.8812
-7 -2 -12 0.0387 0.3017
-7 -2 -11 1.5692 0.1464
-7 -2 -10 0.0304 0.4085
-7 -2 -9 -0.1666 1.2708
-7 -2 -8 1.1285 -0.8127
-7 -2 -7 -0.1744 1.8245
-7 -2 -6 -1.0806 -4.1224
-7 -2 -5 -1.6552 -0.5534
-7 -2 -4 3.8797 -1.4213
-7 -2 -3 -0.6329 -0.5600
-7 -2 -2 0.8190 -3.1602
-7 -2 -1 -1.3525 -3.6941
-7 -1 -50 0.7928 -0.2235
-7 -1 -49 0.1614 0.8085
-7 -1 -48 0.0254 -0.2300
-7 -1 -47 0.5909 0.2880
-7 -1 -46 0.2559 -0.1295
-7 -1 -45 1.1604 0.7791
-7 -1 -44 -0.9940 -0.5058
-7 -1 -43 0.7108 0.0441
-7 -1 -42 -1.1835 -0.0318
-7 -1 -41 0.3017 1.1948
-7 -1 -40 -1.2749 0.4357
-7 -1 -39 -1.2805 0.6068
-7 -1 -38 0.8241 0.1198
-7 -1 -37 -1.7970 0.8543
-7 -1 -36 0.3939 0.7052
-7 -1 -35 1.1667 1.4028
-7 -1 -34 1.5139 -0.2686
-7 -1 -33 0.0871 0.7452
-7 -1 -32 -0.1146 -0.1580
-7 -1 -31 0.7688 0.5013
-7 -1 -30 0.9019 -1.5171
-7 -1 -29 0.3487 0.1109
-7 -1 -28 0.0058 -0.9187
-7 -1 -27 -0.2699 0.5089
-7 -1 -26 -0.6593 -2.1669
-7 -1 -25 -0.8850 -0.2898
-7 -1 -24 1.3667 0.4673
-7 -1 -23 1.1982 -0.4086
-7 -1 -22 -1.4049 0.0980
-7 -1 -21 0.2441 1.3211
-7 -1 -20 1.1085 2.1924
-7 -1 -19 1.3269 -1.1919
-7 -1 -18 0.4102 0.2626
-7 -1 -17 0.2605 1.5600
-7 -1 -16 1.5187 0.7037
-7 -1 -15 0.5208 0.1001
-7 -1 -14 0.8206 0.4354
-7 -1 -13 -0.9982 0.8745
-7 -1 -12 0.5271 -0.1821
-7 -1 -11 -0.9389 0.3041
-7 -1 -10 -0.5912 0.4874
-7 -1 -9 0.5709 0.5870
-7 -1 -8 0.9224 2.6349
-7 -1 -7 0.2726 -0.9067
-7 -1 -6 -3.0595 0.9094
-7 -1 -5 4.0474 2.6458
-7 -1 -4 0.8440 4.7730
-7 -1 -3 0.5018 1.4246
-7 -1 -2 -4.5878 1.4474
-7 -1 -1 3.2098 4.7321
-6 -5 -48 -0.2507 0.2235
-6 -5 -46 2.3579 -1.4941
-6 -5 -45 0.7237 -1.4969
-6 -5 -44 0.1467 -1.3031
-6 -5 -43 -0.9317 -0.7444
-6 -5 -42 -0.8059 0.7971
-6 -5 -41 0.1658 0.2118
-6 -5 -40 -0.8712 -0.3605
-6 -5 -39 -0.0726 -2.1403
-6 -5 -38 0.5455 1.2410
-6 -5 -37 -0.7655 1.9182
-6 -5 -36 -0.8246 -0.2941
-6 -5 -35 -0.0383 -0.2715
-6 -5 -34 0.2852 -0.5002
-6 -5 -33 0.5667 -0.7921
-6 -5 -32 0.5243 -0.2511
-6 -5 -31 -0.2994 -0.2773
-6 -5 -30 0.1905 -0.7725
-6 -5 -29 -1.7660 -2.0177
-6 -5 -28 -0.7468 1.2808
-6 -5 -27 1.3100 -0.0508
-6 -5 -26 1.0031 -1.1213
-6 -5 -25 -1.1718 -0.3060
-6 -5 -24 0.0873 0.0058
-6 -5 -23 0.0885 -1.0201
-6 -5 -22 0.3292 0.2436
-6 -5 -21 0.4523 0.5189
-6 -5 -20 0.6622 -0.7917
-6 -5 -19 -1.0628 -1.2619
-6 -5 -18 0.6124 1.3731
-6 -5 -17 -0.0907 -0.6165
-6 -5 -16 0.4244 0.1376
-6 -5 -15 -0.0403 -0.3676
-6 -5 -14 -0.4591 0.8265
-6 -5 -13 0.8045 0.5143
-6 -5 -12 0.4055 -0.9064
-6 -5 -11 0.2491 -0.2613
-6 -5 -10 -1.2744 0.1756
-6 -5 -9 0.9432 1.5573
-6 -5 -8 -0.2742 -1.3426
-6 -5 -7 -0.7292 -0.0091
-6 -5 -6 -0.8191 -0.2242
-6 -5 -5 0.7634 0.8355
-6 -5 -4 0.0219 -0.8987
-6 -5 -3 -1.5196 1.2108
-6 -5 -2 -0.0329 -0.1261
-6 -5 -1 1.0480 1.5463
-6 -4 -49 -1.5855 1.3825
-6 -4 -47 1.2391 2.7040
-6 -4 -46 -0.0140 -0.7967
-6 -4 -45 0.4703 -1.3378
-6 -4 -44 -1.4233 1.6797
-6 -4 -43 0.2019 1.4051
-6 -4 -42 1.5429 1.4253
-6 -4 -41 1.4017 -1.4583
-6 -4 -40 0.0158 -2.7433
-6 -4 -39 0.9723 -1.1243
-6 -4 -38 -0.0095 1.4482
-6 -4 -37 0.6149 0.7002
-6 -4 -36 -0.5115 -0.3040
-6 -4 -35 0.9823 0.6710
-6 -4 -34 0.3937 0.5934
-6 -4 -33 -0.1317 0.5342
-6 -4 -32 -0.7708 0.3669
-6 -4 -31 0.5279 0.6094
-6 -4 -30 0.7432 -0.8204
-6 -4 -29 -0.8206 0.9269
-6 -4 -28 -0.2758 -0.1352
-6 -4 -27 1.4104 -0.4629
-6 -4 -26 -0.5648 -1.1840
-6 -4 -25 -0.2186 1.3735
-6 -4 -24 -0.0947 0.3267
-6 -4 -23 -1.0490 -0.9845
-6 -4 -22 0.1023 0.9646
-6 -4 -21 1.3778 0.2972
-6 -4 -20 -0.4710 -1.4319
-6 -4 -19 -1.3438 0.3449
-6 -4 -18 0.1907 0.3015
-6 -4 -17 1.1700 0.7541
-6 -4 -16 -0.1689 -0.8905
-6 -4 -15 -0.4071 1.8705
-6 -4 -14 0.0335 0.2688
-6 -4 -13 0.3814 0.9208
-6 -4 -12 0.3958 -0.0843
-6 -4 -11 -1.1014 -1.1567
-6 -4 -10 0.7412 1.3530
-6 -4 -9 1.3332 -0.9812
-6 -4 -8 0.1650 0.1415
-6 -4 -7 -0.5373 -1.5273
-6 -4 -6 0.5740 1.8085
-6 -4 -5 2.7537 -0.9856
-6 -4 -4 -2.1014 -0.6317
-6 -4 -3 0.4414 0.7313
-6 -4 -2 -0.0473 1.3168
-6 -4 -1 1.3234 0.3487
-6 -3 -50 -2.7685 -0.2596
-6 -3 -49 0.9314 -0.6665
-6 -3 -48 0.2448 1.2809
-6 -3 -47 -0.7956 -2.2836
-6 -3 -46 -1.7143 -2.1414
-6 -3 -45 -1.3234 -1.3624
-6 -3 -44 -0.4858 1.8790
-6 -3 -43 -0.4088 1.5266
-6 -3 -42 0.9539 0.1098
-6 -3 -41 -0.8405 -0.8612
-6 -3 -40 -0.0026 -0.1954
-6 -3 -39 -1.6325 1.9989
-6 -3 -38 0.3243 2.2151
-6 -3 -37 -0.6498 -1.5538
-6 -3 -36 0.7640 -0.6786
-6 -3 -34 0.7725 0.5509
-6 -3 -33 -1.6291 -1.1933
-6 -3 -32 -0.7274 0.0887
-6 -3 -31 1.9832 -0.6481
-6 -3 -30 1.0573 0.3590
-6 -3 -29 -0.2880 -0.5268
-6 -3 -28 -0.1348 1.0987
-6 -3 -27 0.5280 -1.5799
-6 -3 -26 0.7574 0.3988
-6 -3 -25 0.6911 -0.3270
-6 -3 -24 -0.2494 0.1768
-6 -3 -23 -0.2207 -0.2856
-6 -3 -22 1.5840 0.2506
-6 -3 -21 0.8552 0.0124
-6 -3 -20 -1.4170 -0.9872
-6 -3 -19 -0.9261 0.9529
-6 -3 -18 0.3835 0.1282
-6 -3 -17 -0.2133 -1.6233
-6 -3 -16 -1.7021 -0.0547
-6 -3 -15 -1.0034 -1.1660
-6 -3 -14 -0.5906 0.6063
-6 -3 -13 0.1766 -0.0063
-6 -3 -12 -1.1498 -0.1421
-6 -3 -11 -0.5822 0.5000
-6 -3 -10 1.2541 0.1012
-6 -3 -9 0.0600 2.4024
-6 -3 -8 -0.3289 -0.8879
-6 -3 -7 -1.5121 2.7435
-6 -3 -6 1.9483 0.4891
-6 -3 -5 -2.8758 -2.2033
-6 -3 -4 -0.5737 -1.4612
-6 -3 -3 -0.6563 -0.9180
-6 -3 -2 3.9057 1.1159
-6 -3 -1 -2.6191 -5.3801
-6 -2 -51 -0.9550 -0.0441
-6 -2 -50 0.8472 -0.3810
-6 -2 -48 1.7970 0.1718
-6 -2 -47 -0.8387 -0.5039
-6 -2 -46 0.9547 -0.6877
-6 -2 -45 1.5002 1.9981
-6 -2 -44 0.7851 -0.7189
-6 -2 -43 0.5109 -0.1424
-6 -2 -42 -0.4651 -2.0359
-6 -2 -41 0.1108 -0.2725
-6 -2 -40 -0.7217 -0.1613
-6 -2 -39 -1.7284 1.2217
-6 -2 -38 0.4607 -0.4900
-6 -2 -37 0.8184 -0.0180
-6 -2 -36 -0.6316 -1.2767
-6 -2 -35 -0.5829 1.8409
-6 -2 -34 1.2048 -0.1720
-6 -2 -33 -0.2158 1.2384
-6 -2 -32 0.0369 -0.1462
-6 -2 -31 0.2756 1.1941
-6 -2 -30 0.9986 -1.0581
-6 -2 -29 -0.9247 0.9330
-6 -2 -28 -0.0523 0.5158
-6 -2 -27 -0.7435 1.3878
-6 -2 -26 1.0814 -0.9202
-6 -2 -25 -1.1144 0.6637
-6 -2 -24 -0.6908 -0.0429
-6 -2 -23 0.4139 0.7086
-6 -2 -22 0.8726 -0.6405
-6 -2 -21 -0.5424 -0.7405
-6 -2 -20 -0.5228 0.9876
-6 -2 -19 1.5748 0.3858
-6 -2 -18 1.7700 -1.0162
-6 -2 -17 0.4624 -0.8309
-6 -2 -16 0.9601 0.0264
-6 -2 -15 0.6301 -0.1626
-6 -2 -14 1.9735 -0.6476
-6 -2 -13 -0.3384 0.0151
-6 -2 -12 -0.7457 -0.6129
-6 -2 -11 -0.1539 -1.4151
-6 -2 -10 -1.1930 0.2988
-6 -2 -9 0.1269 -2.0876
-6 -2 -8 -1.7822 1.1932
-6 -2 -7 4.0088 1.0169
-6 -2 -6 -2.2688 -0.4611
-6 -2 -5 0.2903 -1.1924
-6 -2 -4 0.6322 1.4051
-6 -2 -3 5.9549 7.1368
-6 -2 -2 0.7736 -0.6469
-6 -2 -1 -2.4422 6.3080
-6 -1 -51 0.6148 -0.1946
-6 -1 -50 -0.6166 -0.7891
-6 -1 -49 -0.4833 0.5617
-6 -1 -48 -2.0816 -0.2668
-6 -1 -47 0.2382 0.6058
-6 -1 -46 -0.0441 2.1565
-6 -1 -45 -0.4755 -0.0127
-6 -1 -44 -0.7660 1.2260
-6 -1 -43 -0.3187 -1.0383
-6 -1 -42 0.0494 1.0633
-6 -1 -41 1.4504 0.1353
-6 -1 -40 -0.2026 -0.0420
-6 -1 -39 0.4462 -1.1883
-6 -1 -38 0.8368 -1.0532
-6 -1 -37 0.8609 0.7440
-6 -1 -36 -2.8791 -0.9371
-6 -1 -35 0.1983 -0.0954
-6 -1 -34 0.6104 -0.0054
-6 -1 -33 0.0361 0.3711
-6 -1 -32 -2.4335 0.7113
-6 -1 -31 -0.1766 -0.5938
-6 -1 -30 -0.4311 -0.2864
-6 -1 -29 1.2286 -0.7950
-6 -1 -28 -1.1949 0.2428
-6 -1 -27 1.4702 0.5592
-6 -1 -26 0.1777 -0.0501
-6 -1 -25 0.3023 -0.3599
-6 -1 -24 -0.4951 0.5739
-6 -1 -23 1.1491 0.3605
-6 -1 -22 0.2678 -0.4510
-6 -1 -21 -1.0953 0.6141
-6 -1 -20 -0.2659 2.0103
-6 -1 -19 0.0823 0.3119
-6 -1 -18 -0.5143 -0.6306
-6 -1 -17 -1.2864 1.2278
-6 -1 -16 -1.3666 1.7342
-6 -1 -15 1.0883 0.9483
-6 -1 -14 -0.4521 0.0443
-6 -1 -13 -0.1728 1.1135
-6 -1 -12 -0.0714 -0.0682
-6 -1 -11 0.2511 0.1890
-6 -1 -10 0.3025 -0.8001
-6 -1 -9 -1.8526 -0.7864
-6 -1 -8 3.5640 2.0573
-6 -1 -7 -2.6465 -0.6580
-6 -1 -6 -2.7111 -3.1982
-6 -1 -5 -6.4048 -2.4352
-6 -1 -4 2.0039 4.3716
-6 -1 -3 -2.3294 -5.1778
-6 -1 -2 -8.5701 -2.4110
-6 -1 -1 -3.7285 -6.0326
-5 -4 -51 0.9382 -0.2236
-5 -4 -50 -0.7466 -0.1193
-5 -4 -49 0.5471 -1.1763
-5 -4 -48 1.5358 0.9073
-5 -4 -47 -0.3624 0.2436
-5 -4 -46 0.0712 -1.5427
-5 -4 -45 -1.0952 -3.4105
-5 -4 -44 -0.6524 -0.6120
-5 -4 -43 -1.0048 -0.1910
-5 -4 -42 0.4804 1.7120
-5 -4 -41 -0.3611 0.4337
-5 -4 -40 0.5892 -1.0787
-5 -4 -39 -0.5120 -0.7167
-5 -4 -38 0.2230 2.2778
-5 -4 -37 -0.4718 0.6676
-5 -4 -36 1.1826 0.1157
-5 -4 -35 -0.7356 0.0288
-5 -4 -34 0.5670 -0.4557
-5 -4 -33 -0.2991 -0.5233
-5 -4 -32 -1.4926 -0.6914
-5 -4 -31 -0.3415 -0.7886
-5 -4 -30 0.6720 0.3797
-5 -4 -29 -0.1799 0.4044
-5 -4 -28 -1.5606 0.5409
-5 -4 -27 0.4363 0.4553
-5 -4 -26 -0.1260 -0.8965
-5 -4 -25 0.2459 -0.0619
-5 -4 -24 0.2676 0.1486
-5 -4 -23 -0.9192 -0.2033
-5 -4 -22 -1.6319 -0.3454
-5 -4 -21 1.8207 0.3020
-5 -4 -20 1.0028 -0.5329
-5 -4 -19 -1.5000 -1.3577
-5 -4 -18 -2.3320 1.4654
-5 -4 -17 0.9872 -0.5823
-5 -4 -16 -1.2394 0.6797
-5 -4 -15 0.1154 -0.4161
-5 -4 -14 -1.6468 -0.1200
-5 -4 -13 0.1893 0.1962
-5 -4 -12 -0.5529 -0.2874
-5 -4 -11 -0.4776 0.0273
-5 -4 -10 -0.8076 -0.0567
-5 -4 -9 0.6491 2.0526
-5 -4 -8 1.9688 -0.9730
-5 -4 -7 -2.7126 -0.0241
-5 -4 -6 -0.6890 1.6102
-5 -4 -5 0.3300 1.1132
-5 -4 -4 1.4009 -1.5617
-5 -4 -3 -3.3729 -2.7429
-5 -4 -2 0.1371 1.2720
-5 -4 -1 1.4888 -2.2264
-5 -3 -51 -2.6038 -0.0782
-5 -3 -49 0.5843 0.0291
-5 -3 -48 3.0749 1.4421
-5 -3 -47 -0.7459 0.3826
-5 -3 -46 0.4610 -1.2129
-5 -3 -45 0.9921 0.6890
-5 -3 -44 1.9220 0.2525
-5 -3 -43 1.2266 1.5066
-5 -3 -42 -0.1145 -0.6221
-5 -3 -41 0.0051 -1.2847
-5 -3 -40 0.3179 -2.4444
-5 -3 -39 -0.6011 1.2855
-5 -3 -38 -1.8761 -0.6600
-5 -3 -37 0.8289 0.7638
-5 -3 -36 0.7322 -1.5917
-5 -3 -35 0.9430 0.5010
-5 -3 -34 0.8836 -0.1101
-5 -3 -33 0.3097 0.7379
-5 -3 -32 -0.6506 -0.5289
-5 -3 -31 0.7431 0.4109
-5 -3 -30 1.6744 0.3439
-5 -3 -29 -0.4295 -0.4728
-5 -3 -28 -0.1855 -0.0721
-5 -3 -27 -0.7451 0.7539
-5 -3 -26 0.3848 -0.4898
-5 -3 -25 0.4832 0.0512
-5 -3 -24 0.2014 1.4154
-5 -3 -23 -0.8864 0.0122
-5 -3 -22 0.3508 0.7005
-5 -3 -21 1.9378 -0.8067
-5 -3 -20 -0.1038 -0.9285
-5 -3 -19 -1.4851 -0.2827
-5 -3 -18 1.7209 -0.1209
-5 -3 -17 1.0072 -1.0738
-5 -3 -16 1.8644 -0.9968
-5 -3 -15 -0.3898 -0.6409
-5 -3 -14 1.8760 -0.8301
-5 -3 -13 0.2028 -0.5780
-5 -3 -12 0.6476 0.9156
-5 -3 -11 -0.4892 -1.3867
-5 -3 -10 -1.3837 -0.0154
-5 -3 -9 2.0088 -1.3193
-5 -3 -8 -1.9878 -2.1559
-5 -3 -7 0.2358 0.4322
-5 -3 -6 0.4506 0.8903
-5 -3 -5 3.4354 0.5489
-5 -3 -4 -0.9785 -5.1138
-5 -3 -3 0.4037 3.9003
-5 -3 -2 5.3967 0.9485
-5 -3 -1 2.5459 4.3714
-5 -2 -52 -0.8573 0.0463
-5 -2 -51 -0.2593 1.0836
-5 -2 -50 0.8586 -2.1026
-5 -2 -49 1.0608 0.7288
-5 -2 -48 -2.0003 -0.7096
-5 -2 -47 -1.9402 -0.2318
-5 -2 -46 -2.2631 0.6425
-5 -2 -45 0.9063 1.5630
-5 -2 -44 -0.6327 0.8802
-5 -2 -43 -0.5389 0.3611
-5 -2 -42 -1.9888 -0.0540
-5 -2 -41 2.0344 -0.3255
-5 -2 -40 1.0151 1.2389
-5 -2 -39 -0.3172 0.0358
-5 -2 -38 -0.7835 0.3824
-5 -2 -37 2.6546 -0.1700
-5 -2 -36 0.0370 0.9347
-5 -2 -35 -1.1864 -1.1534
-5 -2 -34 -0.8849 1.6669
-5 -2 -33 0.5555 0.2629
-5 -2 -32 -0.5233 1.1324
-5 -2 -31 -0.0988 0.7390
-5 -2 -30 -0.4884 -0.0247
-5 -2 -29 0.6151 -0.9721
-5 -2 -28 -1.0342 0.1093
-5 -2 -27 -0.1997 0.4988
-5 -2 -26 -0.8745 -0.7243
-5 -2 -25 0.8392 -0.2491
-5 -2 -24 -0.9203 0.0265
-5 -2 -23 -0.4938 0.7252
-5 -2 -22 0.6263 0.1723
-5 -2 -21 0.0897 0.4732
-5 -2 -20 -0.7270 0.6631
-5 -2 -19 -0.5965 2.9915
-5 -2 -18 0.8717 1.2050
-5 -2 -17 0.4251 1.0825
-5 -2 -16 -1.8001 1.0173
-5 -2 -15 -0.3173 2.3978
-5 -2 -14 -0.0120 -0.1863
-5 -2 -13 0.6299 1.6695
-5 -2 -12 0.8394 0.6100
-5 -2 -11 -0.5483 0.3147
-5 -2 -10 2.7618 0.4394
-5 -2 -9 -1.2556 -1.8002
-5 -2 -8 1.1809 1.4454
-5 -2 -7 0.2796 1.5315
-5 -2 -6 1.8897 4.1868
-5 -2 -5 -3.9070 -6.0610
-5 -2 -4 -7.4803 2.6570
-5 -2 -3 1.7324 0.5032
-5 -2 -2 -3.2391 2.9092
-5 -2 -1 -3.1058 -4.8748
-5 -1 -52 -0.4078 1.1771
-5 -1 -50 2.0276 0.3003
-5 -1 -49 -0.3499 -0.9974
-5 -1 -48 -1.2850 -0.5317
-5 -1 -47 0.7701 -0.6428
-5 -1 -46 2.0674 -0.4666
-5 -1 -45 0.6311 -2.0483
-5 -1 -44 -0.3335 -1.6846
-5 -1 -43 -2.4037 -0.7696
-5 -1 -42 0.2541 -0.3442
-5 -1 -41 0.3268 -0.2989
-5 -1 -40 -0.4431 1.4933
-5 -1 -39 -2.0974 -1.6239
-5 -1 -38 0.9731 0.7242
-5 -1 -37 0.6766 0.5949
-5 -1 -36 -1.4700 -0.0918
-5 -1 -35 -2.4311 -1.5855
-5 -1 -34 0.9826 -0.8068
-5 -1 -33 0.3204 -0.0502
-5 -1 -32 0.6076 -0.7564
-5 -1 -31 -1.2882 -0.3336
-5 -1 -30 0.3121 -0.1864
-5 -1 -29 0.4443 -0.2394
-5 -1 -28 0.7447 0.5581
-5 -1 -27 -0.8808 -0.1175
-5 -1 -26 0.7092 1.1259
-5 -1 -25 0.5310 -0.5822
-5 -1 -24 -0.9566 -0.2077
-5 -1 -23 -1.7484 -0.2768
-5 -1 -22 -0.4416 -0.3933
-5 -1 -21 -0.3642 -1.5793
-5 -1 -20 -1.6992 -0.8075
-5 -1 -19 -1.1315 -0.0708
-5 -1 -18 -0.1606 -1.2336
-5 -1 -17 -0.6076 -3.1240
-5 -1 -16 -2.5065 -0.2696
-5 -1 -15 -0.9208 -1.2642
-5 -1 -14 0.1545 -0.1734
-5 -1 -13 -0.3564 -1.1469
-5 -1 -12 -2.0139 -0.0748
-5 -1 -11 0.1157 1.0538
-5 -1 -10 -1.7059 -1.3887
-5 -1 -9 -0.7974 0.3059
-5 -1 -8 -0.0351 -1.4154
-5 -1 -7 3.6845 5.0468
-5 -1 -6 1.9589 -7.7182
-5 -1 -5 -4.6025 -3.5384
-5 -1 -4 6.8449 -0.9944
-5 -1 -3 7.9883 2.1194
-5 -1 -2 11.1234 -5.9022
-5 -1 -1 -8.7289 -3.7033
-4 -3 -52 1.9060 -0.3179
-4 -3 -50 -0.6061 -1.7774
-4 -3 -49 2.0282 -1.0493
-4 -3 -48 1.6549 -0.1902
-4 -3 -47 -0.8750 -0.1760
-4 -3 -46 -2.7858 -0.5132
-4 -3 -45 -0.5525 0.6729
-4 -3 -44 -1.1218 -0.1543
-4 -3 -43 0.7909 -0.2992
-4 -3 -42 -2.0138 1.0963
-4 -3 -41 -0.3149 -0.7901
-4 -3 -40 0.2486 -0.1207
-4 -3 -39 1.2420 -1.3047
-4 -3 -38 -0.3937 1.2025
-4 -3 -37 -0.2030 -0.6534
-4 -3 -36 0.5827 0.6780
-4 -3 -35 -0.0073 -1.0776
-4 -3 -34 -0.1214 0.6198
-4 -3 -33 -1.1011 1.1141
-4 -3 -32 -1.2372 -0.2564
-4 -3 -31 -0.4175 0.2634
-4 -3 -30 -0.5076 0.9121
-4 -3 -29 0.3111 0.6703
-4 -3 -28 0.0550 -0.1750
-4 -3 -27 -0.3025 1.5571
-4 -3 -26 -0.5912 -0.7358
-4 -3 -25 -0.2408 -0.4250
-4 -3 -24 0.2849 0.3647
-4 -3 -23 -1.0051 0.8827
-4 -3 -22 -0.9476 -0.2584
-4 -3 -21 0.6310 0.5238
-4 -3 -20 0.3891 -0.0999
-4 -3 -19 -0.8826 0.5545
-4 -3 -18 -1.3699 1.8925
-4 -3 -17 1.6063 2.8397
-4 -3 -16 0.0543 0.5050
-4 -3 -15 0.1637 3.5634
-4 -3 -14 0.1409 -0.4837
-4 -3 -13 -0.4530 1.2371
-4 -3 -12 1.1682 0.8189
-4 -3 -11 -0.2906 1.5435
-4 -3 -10 1.0928 0.0514
-4 -3 -9 0.4729 -1.1208
-4 -3 -8 1.8010 0.0360
-4 -3 -7 -1.8831 -2.1909
-4 -3 -6 -1.5716 5.0549
-4 -3 -5 2.1000 2.0888
-4 -3 -4 -4.3820 -1.0742
-4 -3 -3 -3.7428 -0.8968
-4 -3 -2 -8.4245 3.6909
-4 -3 -1 3.5298 2.8824
-4 -2 -53 1.8342 0.0552
-4 -2 -52 -1.3850 1.8713
-4 -2 -51 -0.9276 1.3914
-4 -2 -50 1.3181 0.8236
-4 -2 -49 2.3839 -0.1769
-4 -2 -48 -0.4752 0.9546
-4 -2 -47 0.1660 -1.1915
-4 -2 -46 0.2018 1.0904
-4 -2 -45 0.8783 -1.6350
-4 -2 -44 2.7051 -0.3984
-4 -2 -43 -0.1571 -1.6646
-4 -2 -42 -0.9581 0.9783
-4 -2 -41 -0.7768 -0.9833
-4 -2 -40 2.0909 0.5873
-4 -2 -39 -1.5227 0.9835
-4 -2 -38 -0.5306 -0.4688
-4 -2 -37 -0.2414 1.6472
-4 -2 -36 1.2926 -0.5144
-4 -2 -35 -1.0072 -0.0484
-4 -2 -34 -0.9934 -1.5190
-4 -2 -33 -0.2222 0.1596
-4 -2 -32 0.2323 -1.6045
-4 -2 -31 -0.2186 -0.7999
-4 -2 -30 -1.0391 -0.2587
-4 -2 -29 0.1445 -1.4463
-4 -2 -28 0.5422 -0.4587
-4 -2 -27 -0.4749 -0.8439
-4 -2 -26 -0.8208 -0.2057
-4 -2 -25 0.7108 -0.8452
-4 -2 -24 0.6618 0.2138
-4 -2 -23 0.0831 -1.3878
-4 -2 -22 -1.4369 -0.2513
-4 -2 -21 0.2144 -0.7582
-4 -2 -20 -1.0724 -2.2101
-4 -2 -19 -2.5260 -1.7995
-4 -2 -18 -2.1074 0.3921
-4 -2 -17 0.3339 -2.5150
-4 -2 -16 -1.5262 -1.7622
-4 -2 -15 -1.8351 -2.0076
-4 -2 -14 -2.5441 -0.5519
-4 -2 -13 0.9320 -0.9544
-4 -2 -12 -1.0422 0.5884
-4 -2 -11 0.0599 1.4716
-4 -2 -10 -0.7768 -1.1461
-4 -2 -9 -0.1685 1.7162
-4 -2 -8 -0.5763 -4.8877
-4 -2 -7 -3.4002 2.3384
-4 -2 -6 6.6068 0.1055
-4 -2 -5 -0.7516 -4.9488
-4 -2 -4 0.8090 -9.1868
-4 -2 -3 -5.0911 -5.3885
-4 -2 -2 14.7656 0.5290
-4 -2 -1 2.3493 -11.0848
-4 -1 -53 0.0670 0.0851
-4 -1 -51 -0.5777 -0.5542
-4 -1 -50 0.9861 0.5616
-4 -1 -49 -1.9333 -0.9183
-4 -1 -48 -1.4143 0.3196
-4 -1 -47 -1.1556 1.8825
-4 -1 -46 0.8271 1.4322
-4 -1 -45 0.7954 0.1379
-4 -1 -44 1.5696 -0.6499
-4 -1 -43 -1.4412 2.3395
-4 -1 -42 0.2812 -0.8427
-4 -1 -41 1.1339 1.1280
-4 -1 -40 0.0824 -1.1388
-4 -1 -39 -1.2147 -0.4710
-4 -1 -38 0.1769 -1.5614
-4 -1 -37 2.1967 0.2915
-4 -1 -36 -0.7164 0.2027
-4 -1 -35 0.9647 -0.8066
-4 -1 -34 -0.3373 1.0191
-4 -1 -33 2.2417 -0.1824
-4 -1 -32 1.2504 0.5181
-4 -1 -31 1.4232 0.3544
-4 -1 -30 -0.2459 0.8207
-4 -1 -29 0.4058 0.5662
-4 -1 -28 1.2671 0.1987
-4 -1 -27 -1.2274 0.0798
-4 -1 -26 -0.2459 0.1157
-4 -1 -25 1.5599 1.0852
-4 -1 -24 2.1716 -1.1532
-4 -1 -23 -0.6037 -0.5135
-4 -1 -22 0.9791 1.1941
-4 -1 -21 3.2445 -0.1217
-4 -1 -20 3.1598 -1.9853
-4 -1 -19 0.1040 0.4536
-4 -1 -18 3.3062 1.8777
-4 -1 -17 4.1179 -0.5722
-4 -1 -16 2.6560 -1.5735
-4 -1 -15 -1.4520 0.4933
-4 -1 -14 2.7769 0.7492
-4 -1 -13 1.7571 -0.5250
-4 -1 -12 1.2611 -0.3917
-4 -1 -11 -0.4703 -2.0431
-4 -1 -10 -0.0396 1.9730
-4 -1 -9 2.6153 -3.1947
-4 -1 -8 -3.6001 0.0503
-4 -1 -7 6.3201 5.7231
-4 -1 -6 2.4560 6.1982
-4 -1 -5 4.4006 0.5903
-4 -1 -4 -11.2637 -0.1476
-4 -1 -3 10.7262 19.2394
-4 -1 -2 9.1963 4.0668
-4 -1 -1 -3.5154 15.0559
-3 -2 -54 -1.4130 -0.3076
-3 -2 -53 0.9344 0.2780
-3 -2 -52 0.3383 0.1205
-3 -2 -51 -1.9760 -0.6314
-3 -2 -50 -0.2686 0.0387
-3 -2 -49 -0.7319 0.0418
-3 -2 -48 -1.0342 -0.6367
-3 -2 -47 -0.5718 0.7618
-3 -2 -46 1.0112 0.4664
-3 -2 -45 -1.9608 1.9504
-3 -2 -44 0.2808 -1.1967
-3 -2 -43 0.8700 1.0782
-3 -2 -42 0.2397 0.2597
-3 -2 -41 -0.8534 1.1731
-3 -2 -40 -0.5465 -0.7832
-3 -2 -39 0.2132 -0.6206
-3 -2 -38 -1.5791 -0.3953
-3 -2 -37 0.5629 -1.3837
-3 -2 -36 -0.4929 0.3975
-3 -2 -35 0.3343 -0.8839
-3 -2 -34 -0.1413 0.2614
-3 -2 -33 0.1399 -0.2347
-3 -2 -32 0.9259 0.0945
-3 -2 -31 0.4920 -0.2756
-3 -2 -30 0.5052 0.5979
-3 -2 -29 0.6672 0.5542
-3 -2 -28 2.2353 0.1811
-3 -2 -27 0.1070 0.3448
-3 -2 -26 0.0608 -0.3491
-3 -2 -25 -0.2923 0.2015
-3 -2 -24 1.4148 0.8447
-3 -2 -23 0.5981 -0.7145
-3 -2 -22 -0.1881 0.1649
-3 -2 -21 0.6485 0.9128
-3 -2 -20 2.5769 -0.4615
-3 -2 -19 0.7765 -2.1857
-3 -2 -18 0.5875 1.5491
-3 -2 -17 2.6789 1.5240
-3 -2 -16 6.2226 -0.8127
-3 -2 -15 -0.1400 -1.4205
-3 -2 -14 2.0764 0.6255
-3 -2 -13 -0.1134 -1.0241
-3 -2 -12 1.8833 1.1635
-3 -2 -11 -0.3505 -1.5321
-3 -2 -10 -3.2689 1.0981
-3 -2 -9 2.9929 1.5582
-3 -2 -8 -1.7509 -1.9246
-3 -2 -7 -0.2891 0.1188
-3 -2 -6 -2.6363 6.7706
-3 -2 -5 10.6686 16.4796
-3 -2 -4 5.8739 -5.7189
-3 -2 -3 -4.9035 12.9652
-3 -2 -2 6.6610 5.2749
-3 -2 -1 11.0830 24.7942
-3 -1 -54 -0.0835 0.3916
-3 -1 -53 -0.2723 1.0769
-3 -1 -52 0.8799 -1.7202
-3 -1 -51 0.7245 -1.0372
-3 -1 -50 1.1217 0.3071
-3 -1 -49 0.4322 -0.0995
-3 -1 -48 0.2615 -2.1793
-3 -1 -47 1.4943 0.6766
-3 -1 -46 -1.3065 0.5355
-3 -1 -45 -0.1203 -0.9028
-3 -1 -44 -0.8745 -0.8146
-3 -1 -43 1.6477 -0.1220
-3 -1 -42 -1.5378 0.5446
-3 -1 -41 1.1636 -0.0123
-3 -1 -40 0.3729 0.8277
-3 -1 -39 0.0697 -0.1836
-3 -1 -38 1.4886 0.0382
-3 -1 -37 0.3098 0.0675
-3 -1 -36 1.5092 0.6379
-3 -1 -35 -0.8262 0.5785
-3 -1 -34 1.1294 1.1079
-3 -1 -33 -1.9091 0.3051
-3 -1 -32 -0.6381 -0.3496
-3 -1 -31 -0.5848 0.7728
-3 -1 -30 -0.9877 -0.1173
-3 -1 -29 -0.4343 0.2165
-3 -1 -28 -0.5206 0.4084
-3 -1 -27 -0.7146 -0.1212
-3 -1 -26 -1.9914 -0.5308
-3 -1 -25 0.1934 1.4302
-3 -1 -24 0.9854 0.5278
-3 -1 -23 -0.4408 -0.5670
-3 -1 -22 -2.3454 1.6770
-3 -1 -21 -0.4833 3.3835
-3 -1 -20 0.8051 -0.5684
-3 -1 -19 -3.7161 0.8851
-3 -1 -18 -3.9500 4.0053
-3 -1 -17 0.2193 3.9033
-3 -1 -16 -0.6841 -1.4678
-3 -1 -15 -2.9705 1.8962
-3 -1 -14 -3.1972 0.6784
-3 -1 -13 1.2439 3.0655
-3 -1 -12 1.6371 -1.0919
-3 -1 -11 -1.5697 -0.1421
-3 -1 -10 1.3288 1.4893
-3 -1 -9 -0.9268 -0.8876
-3 -1 -8 -0.7333 -4.3755
-3 -1 -7 -12.4143 -5.9371
-3 -1 -6 -2.0032 15.0675
-3 -1 -5 0.0477 -7.6910
-3 -1 -4 -23.8201 -8.5368
-3 -1 -3 -21.3431 -11.7932
-3 -1 -2 -13.0837 11.5964
-3 -1 -1 12.7927 -12.7379
-2 -1 -55 1.7393 -0.6167
-2 -1 -54 1.4173 0.2456
-2 -1 -53 -0.4975 1.2629
-2 -1 -52 0.3250 0.1490
-2 -1 -51 0.7069 -0.4840
-2 -1 -50 0.5797 1.7301
-2 -1 -49 -0.5230 2.0375
-2 -1 -48 0.6496 -0.6233
-2 -1 -47 0.6406 -0.7816
-2 -1 -46 1.1966 1.0938
-2 -1 -45 -1.8423 0.0013
-2 -1 -44 -0.6149 -0.2837
-2 -1 -43 0.8011 -1.3089
-2 -1 -42 0.8548 0.3288
-2 -1 -41 -0.9345 -0.7515
-2 -1 -40 -0.2584 0.8819
-2 -1 -39 -0.4256 0.8276
-2 -1 -38 -1.1593 -0.2277
-2 -1 -37 -0.1458 0.7273
-2 -1 -36 -1.0680 -0.5988
-2 -1 -35 -0.1864 0.2155
-2 -1 -34 -0.1001 -0.2196
-2 -1 -33 -0.3735 -0.3610
-2 -1 -32 -1.2285 -0.4138
-2 -1 -31 -0.1524 -0.2619
-2 -1 -30 0.0601 -0.5366
-2 -1 -29 0.5271 -1.8971
-2 -1 -28 0.1839 0.7573
-2 -1 -27 0.0519 0.2639
-2 -1 -26 -0.5129 -1.0654
-2 -1 -25 -0.8779 -0.5803
-2 -1 -24 -1.3719 0.9518
-2 -1 -23 0.9894 -0.2491
-2 -1 -22 -2.0323 -0.8269
-2 -1 -21 -0.8323 1.2960
-2 -1 -20 -0.9666 -1.8107
-2 -1 -19 0.8546 -3.7700
-2 -1 -18 -3.1002 -0.0254
-2 -1 -17 1.1456 -0.4320
-2 -1 -16 1.4312 -2.8840
-2 -1 -15 0.3929 -6.0847
-2 -1 -14 -1.9799 0.6875
-2 -1 -13 0.2585 -2.2847
-2 -1 -12 -0.4884 1.6337
-2 -1 -11 0.5874 1.7870
-2 -1 -10 -1.3828 0.8950
-2 -1 -9 3.7241 8.1380
-2 -1 -8 7.7152 -8.7632
-2 -1 -7 -4.8100 -8.3321
-2 -1 -6 6.6845 3.8800
-2 -1 -5 19.0437 6.7301
-2 -1 -4 41.3314 -19.7314
-2 -1 -3 -21.6908 -32.7194
-2 -1 -2 19.6045 3.3612
-2 -1 -1 31.3226 -22.3985
0 0 8 0.8526 -0.0549
0 0 12 -1.1605 0.0248
0 0 16 4.0394 -0.0274
0 0 20 -8.5855 -0.0074
0 0 24 -5.9717 0.0086
0 0 28 0.1277 -0.0102
0 0 32 3.3971 0.0149
0 0 36 0.9606 -0.0143
0 0 40 0.6891 0.0142
0 0 44 0.6539 -0.0093
1 0 2 -85.5849 -0.0215
1 0 3 -50.1173 50.0849
1 0 4 -0.0047 13.8842
1 0 5 15.2657 15.2211
1 0 6 -19.1269 0.0031
1 0 7 -13.8887 13.8883
1 0 8 0.0026 5.9358
1 0 9 -1.2201 -1.2261
1 0 10 6.0407 0.0121
1 0 11 2.7010 -2.7130
1 0 12 -0.0056 -1.3237
1 0 13 1.0723 1.0682
1 0 14 -5.1486 -0.0162
1 0 15 -1.3595 1.3766
1 0 16 0.0075 2.1843
1 0 17 -2.1050 -2.1224
1 0 18 -0.4098 0.0244
1 0 19 1.0899 -1.0709
1 0 20 -0.0058 0.7115
1 0 21 -3.2728 -3.2562
1 0 22 4.0566 -0.0217
1 0 23 3.0147 -3.0232
1 0 24 -0.0006 -1.2998
1 0 25 -1.0110 -1.0180
1 0 26 1.2674 0.0154
1 0 27 1.0713 -1.0623
1 0 28 0.0069 -0.8010
1 0 29 0.7198 0.7298
1 0 30 -1.5630 -0.0105
1 0 31 -0.2841 0.2791
1 0 32 -0.0051 -0.3914
1 0 33 0.0564 0.0565
1 0 34 -1.1047 -0.0008
1 0 35 -0.9712 0.9739
1 0 36 0.0026 0.1900
1 0 37 -0.2789 -0.2727
1 0 38 0.0236 0.0056
1 0 39 0.3324 -0.3359
1 0 40 -0.0041 -0.7184
1 0 41 0.4582 0.4618
1 0 42 -1.2668 -0.0069
1 0 43 0.2352 -0.2374
1 0 44 0.0003 0.1867
1 0 45 -0.9657 -0.9693
1 0 46 0.3382 0.0095
1 0 47 -0.4963 0.4976
1 0 48 0.0002 0.4548
1 0 49 0.0719 0.0768
1 0 50 1.5478 -0.0097
1 0 51 0.3135 -0.3222
1 0 52 0.0001 -0.4380
1 1 0 53.4598 -0.0272
1 1 1 -0.0618 -74.7650
1 1 2 -61.2263 0.0112
1 1 3 -0.0042 -33.9804
1 1 4 28.2391 0.0440
1 1 5 0.0055 -46.0223
1 1 6 -25.3517 0.0030
1 1 7 -0.0127 5.6667
1 1 8 -1.7115 -0.0311
1 1 9 -0.0104 -0.6604
1 1 10 -1.7566 -0.0084
1 1 11 0.0169 1.2494
1 1 12 0.4343 0.0270
1 1 13 0.0042 -0.2735
1 1 14 1.4470 -0.0148
1 1 15 -0.0131 -1.2524
1 1 16 4.1401 -0.0120
1 1 17 -0.0111 -4.4011
1 1 18 2.1106 0.0102
1 1 19 0.0066 4.2435
1 1 20 -0.2858 -0.0001
1 1 21 0.0030 2.9664
1 1 22 3.6229 -0.0159
1 1 23 -0.0044 1.6939
1 1 24 -1.1870 0.0129
1 1 25 0.0010 2.6589
1 1 26 1.7643 0.0129
1 1 27 -0.0002 -1.2305
1 1 28 0.6857 -0.0161
1 1 29 -0.0031 1.0487
1 1 30 0.5922 -0.0051
1 1 31 0.0101 -1.5326
1 1 32 1.1810 0.0157
1 1 33 0.0026 -0.7165
1 1 34 0.4339 -0.0001
1 1 35 -0.0086 0.8538
1 1 36 0.0905 -0.0106
1 1 37 -0.0035 0.2552
1 1 38 -0.7104 -0.0013
1 1 39 0.0052 -0.4039
1 1 40 0.4638 0.0075
1 1 41 0.0048 0.2754
1 1 43 -0.0066 -0.6475
1 1 44 -0.3577 -0.0058
1 1 45 -0.0022 -1.7365
1 1 46 0.6789 0.0048
1 1 47 0.0046 1.6754
1 1 48 -1.5146 0.0021
1 1 49 0.0013 -0.7853
1 1 50 -1.5951 -0.0045
1 1 51 -0.0010 -0.0078
1 1 52 -2.1824 -0.0004
1 1 53 0.0002 -0.4128
1 1 54 1.3555 0.0015
2 0 0 -20.4711 0.0186
2 0 1 50.1721 -50.2269
2 0 2 -0.0153 -21.4001
2 0 3 -34.2655 -34.2499
2 0 4 -16.1760 0.0457
2 0 5 25.2090 -25.1807
2 0 6 0.0241 -27.7425
2 0 7 -5.2313 -5.1897
2 0 8 -6.3474 -0.0136
2 0 9 0.2987 -0.3016
2 0 10 0.0046 -2.0563
2 0 11 0.2210 0.2047
2 0 12 1.9905 0.0243
2 0 13 0.1361 -0.1181
2 0 14 0.0090 -0.5966
2 0 15 -1.6400 -1.6279
2 0 16 4.4909 0.0103
2 0 17 2.3159 -2.3478
2 0 18 -0.0107 -5.6843
2 0 19 1.0525 1.0554
2 0 20 3.4525 -0.0055
2 0 21 -0.1284 0.1485
2 0 22 0.0090 -0.1922
2 0 23 2.1604 2.1398
2 0 24 1.3778 0.0039
2 0 25 -0.4109 0.4102
2 0 26 0.0002 1.4399
2 0 27 -0.1747 -0.1489
2 0 28 -0.1682 -0.0025
2 0 29 0.1289 -0.1297
2 0 30 -0.0055 0.8084
2 0 31 -0.5645 -0.5897
2 0 32 -0.3732 -0.0007
2 0 33 0.1608 -0.1540
2 0 34 -0.0007 -1.4412
2 0 35 1.2361 1.2456
2 0 36 0.2071 -0.0042
2 0 37 -0.2302 0.2201
2 0 38 -0.0013 0.6465
2 0 39 0.2407 0.2327
2 0 40 0.8440 0.0010
2 0 41 0.0400 -0.0294
2 0 42 0.0026 1.4371
2 0 43 0.2519 0.2550
2 0 44 0.9231 -0.0033
2 0 45 0.1501 -0.1620
2 0 46 -0.0014 -1.1252
2 0 47 0.4253 0.4236
2 0 48 0.5813 -0.0023
2 0 49 -0.4816 0.4927
2 0 50 -0.0006 -0.2138
2 0 51 0.3439 0.3399
2 0 52 -0.4143 -0.0007
2 0 53 -1.4011 1.3953
2 0 54 0.0029 -0.3721
2 0 55 0.9485 0.9581
2 1 0 64.5798 -0.1034
2 1 1 31.3226 22.3985
2 1 2 19.6045 -3.3612
2 1 3 -21.6908 32.7194
2 1 4 41.3314 19.7314
2 1 5 19.0437 -6.7301
2 1 6 6.6845 -3.8800
2 1 7 -4.8100 8.3321
2 1 8 7.7152 8.7632
2 1 9 3.7241 -8.1380
2 1 10 -1.3828 -0.8950
2 1 11 0.5874 -1.7870
2 1 12 -0.4884 -1.6337
2 1 13 0.2585 2.2847
2 1 14 -1.9799 -0.6875
2 1 15 0.3929 6.0847
2 1 16 1.4312 2.8840
2 1 17 1.1456 0.4320
2 1 18 -3.1002 0.0254
2 1 19 0.8546 3.7700
2 1 20 -0.9666 1.8107
2 1 21 -0.8323 -1.2960
2 1 22 -2.0323 0.8269
2 1 23 0.9894 0.2491
2 1 24 -1.3719 -0.9518
2 1 25 -0.8779 0.5803
2 1 26 -0.5129 1.0654
2 1 27 0.0519 -0.2639
2 1 28 0.1839 -0.7573
2 1 29 0.5271 1.8971
2 1 30 0.0601 0.5366
2 1 31 -0.1524 0.2619
2 1 32 -1.2285 0.4138
2 1 33 -0.3735 0.3610
2 1 34 -0.1001 0.2196
2 1 35 -0.1864 -0.2155
2 1 36 -1.0680 0.5988
2 1 37 -0.1458 -0.7273
2 1 38 -1.1593 0.2277
2 1 39 -0.4256 -0.8276
2 1 40 -0.2584 -0.8819
2 1 41 -0.9345 0.7515
2 1 42 0.8548 -0.3288
2 1 43 0.8011 1.3089
2 1 44 -0.6149 0.2837
2 1 45 -1.8423 -0.0013
2 1 46 1.1966 -1.0938
2 1 47 0.6406 0.7816
2 1 48 0.6496 0.6233
2 1 49 -0.5230 -2.0375
2 1 50 0.5797 -1.7301
2 1 51 0.7069 0.4840
2 1 52 0.3250 -0.1490
2 1 53 -0.4975 -1.2629
2 1 54 1.4173 -0.2456
2 1 55 1.7393 0.6167
2 2 0 -19.7676 0.0128
2 2 1 -0.0578 4.0193
2 2 2 -53.2812 0.0247
2 2 3 0.1195 22.8938
2 2 4 -7.9132 0.0649
2 2 5 0.0421 -6.0030
2 2 6 -18.6926 0.0004
2 2 7 -0.0371 17.5422
2 2 8 5.6291 -0.0314
2 2 9 -0.0343 0.1828
2 2 10 0.7314 -0.0148
2 2 11 0.0300 0.9682
2 2 12 1.3294 0.0098
2 2 13 0.0051 -3.0568
2 2 14 -3.6077 -0.0013
2 2 15 -0.0279 -1.7964
2 2 16 -0.6328 -0.0048
2 2 17 0.0047 -6.1431
2 2 18 -3.2973 0.0062
2 2 19 0.0108 0.6967
2 2 20 1.7842 -0.0011
2 2 21 -0.0178 -2.2433
2 2 22 1.0270 -0.0082
2 2 23 -0.0106 -0.8784
2 2 24 0.1727 0.0086
2 2 25 0.0221 -0.3084
2 2 26 -0.9744 0.0109
2 2 27 -0.0014 -1.6416
2 2 28 0.2228 -0.0123
2 2 29 -0.0172 -0.3539
2 2 30 -0.6658 -0.0122
2 2 31 0.0039 -1.0877
2 2 32 -0.4492 0.0110
2 2 33 0.0112 -0.7748
2 2 34 1.1770 0.0083
2 2 35 -0.0111 -0.8197
2 2 36 1.4557 -0.0079
2 2 37 -0.0068 0.4034
2 2 38 0.7932 0.0001
2 2 39 0.0114 -0.0415
2 2 40 -0.0630 0.0078
2 2 41 0.0037 -0.4171
2 2 42 0.8132 -0.0013
2 2 43 -0.0107 0.8091
2 2 44 -3.8247 -0.0054
2 2 45 0.0010 -0.4220
2 2 46 1.0342 0.0038
2 2 47 0.0096 1.7934
2 2 48 -1.2300 0.0032
2 2 49 -0.0048 -0.3230
2 2 50 -0.0688 -0.0044
2 2 51 -0.0074 2.8059
2 2 52 0.0054 -0.0005
2 2 54 -0.9363 0.0073
3 0 1 8.8371 8.8152
3 0 2 51.4799 -0.0571
3 0 3 1.5668 -1.6013
3 0 4 -0.0146 24.0615
3 0 5 9.1837 9.1973
3 0 6 18.4744 0.0027
3 0 7 4.4950 -4.4572
3 0 8 -0.0042 11.9748
3 0 9 2.2608 2.2504
3 0 10 -0.7783 -0.0057
3 0 11 -0.7031 0.6740
3 0 12 -0.0048 -0.1407
3 0 13 1.7818 1.8268
3 0 14 -0.7812 -0.0186
3 0 15 -2.7196 2.7151
3 0 16 -0.0061 4.5232
3 0 17 3.9438 3.9245
3 0 18 -0.7916 -0.0026
3 0 19 -2.6009 2.6045
3 0 20 0.0113 5.2605
3 0 21 1.6454 1.6625
3 0 22 -1.9250 0.0165
3 0 23 -2.1194 2.1118
3 0 24 -0.0155 1.6650
3 0 25 0.0223 0.0244
3 0 26 -0.4099 -0.0120
3 0 27 -0.9147 0.9226
3 0 28 0.0048 -1.0428
3 0 29 0.6137 0.6074
3 0 30 0.9360 0.0075
3 0 31 0.9763 -0.9909
3 0 32 0.0048 1.5734
3 0 33 0.4220 0.4292
3 0 34 -0.6670 -0.0003
3 0 35 1.3436 -1.3252
3 0 36 0.0008 1.6291
3 0 37 -0.4372 -0.4447
3 0 38 -0.5082 0.0011
3 0 39 -1.0182 1.0077
3 0 40 -0.0015 -0.8299
3 0 41 -0.6197 -0.6138
3 0 42 0.7644 0.0001
3 0 43 -0.9312 0.9372
3 0 44 0.0006 -0.0905
3 0 45 1.0067 0.9965
3 0 46 -0.7333 -0.0027
3 0 47 0.6284 -0.6275
3 0 48 0.0028 -0.2761
3 0 49 0.4503 0.4593
3 0 50 -1.9502 0.0074
3 0 51 0.7919 -0.7913
3 0 52 -0.0030 1.2108
3 0 53 -0.9028 -0.9100
3 0 54 -1.4930 -0.0060
3 1 0 -41.0586 0.0315
3 1 1 12.7927 12.7379
3 1 2 -13.0837 -11.5964
3 1 3 -21.3431 11.7932
3 1 4 -23.8201 8.5368
3 1 5 0.0477 7.6910
3 1 6 -2.0032 -15.0675
3 1 7 -12.4143 5.9371
3 1 8 -0.7333 4.3755
3 1 9 -0.9268 0.8876
3 1 10 1.3288 -1.4893
3 1 11 -1.5697 0.1421
3 1 12 1.6371 1.0919
3 1 13 1.2439 -3.0655
3 1 14 -3.1972 -0.6784
3 1 15 -2.9705 -1.8962
3 1 16 -0.6841 1.4678
3 1 17 0.2193 -3.9033
3 1 18 -3.9500 -4.0053
3 1 19 -3.7161 -0.8851
3 1 20 0.8051 0.5684
3 1 21 -0.4833 -3.3835
3 1 22 -2.3454 -1.6770
3 1 23 -0.4408 0.5670
3 1 24 0.9854 -0.5278
3 1 25 0.1934 -1.4302
3 1 26 -1.9914 0.5308
3 1 27 -0.7146 0.1212
3 1 28 -0.5206 -0.4084
3 1 29 -0.4343 -0.2165
3 1 30 -0.9877 0.1173
3 1 31 -0.5848 -0.7728
3 1 32 -0.6381 0.3496
3 1 33 -1.9091 -0.3051
3 1 34 1.1294 -1.1079
3 1 35 -0.8262 -0.5785
3 1 36 1.5092 -0.6379
3 1 37 0.3098 -0.0675
3 1 38 1.4886 -0.0382
3 1 39 0.0697 0.1836
3 1 40 0.3729 -0.8277
3 1 41 1.1636 0.0123
3 1 42 -1.5378 -0.5446
3 1 43 1.6477 0.1220
3 1 44 -0.8745 0.8146
3 1 45 -0.1203 0.9028
3 1 46 -1.3065 -0.5355
3 1 47 1.4943 -0.6766
3 1 48 0.2615 2.1793
3 1 49 0.4322 0.0995
3 1 50 1.1217 -0.3071
3 1 51 0.7245 1.0372
3 1 52 0.8799 1.7202
3 1 53 -0.2723 -1.0769
3 1 54 -0.0835 -0.3916
3 2 0 12.0290 0.0570
3 2 1 11.0830 -24.7942
3 2 2 6.6610 -5.2749
3 2 3 -4.9035 -12.9652
3 2 4 5.8739 5.7189
3 2 5 10.6686 -16.4796
3 2 6 -2.6363 -6.7706
3 2 7 -0.2891 -0.1188
3 2 8 -1.7509 1.9246
3 2 9 2.9929 -1.5582
3 2 10 -3.2689 -1.0981
3 2 11 -0.3505 1.5321
3 2 12 1.8833 -1.1635
3 2 13 -0.1134 1.0241
3 2 14 2.0764 -0.6255
3 2 15 -0.1400 1.4205
3 2 16 6.2226 0.8127
3 2 17 2.6789 -1.5240
3 2 18 0.5875 -1.5491
3 2 19 0.7765 2.1857
3 2 20 2.5769 0.4615
3 2 21 0.6485 -0.9128
3 2 22 -0.1881 -0.1649
3 2 23 0.5981 0.7145
3 2 24 1.4148 -0.8447
3 2 25 -0.2923 -0.2015
3 2 26 0.0608 0.3491
3 2 27 0.1070 -0.3448
3 2 28 2.2353 -0.1811
3 2 29 0.6672 -0.5542
3 2 30 0.5052 -0.5979
3 2 31 0.4920 0.2756
3 2 32 0.9259 -0.0945
3 2 33 0.1399 0.2347
3 2 34 -0.1413 -0.2614
3 2 35 0.3343 0.8839
3 2 36 -0.4929 -0.3975
3 2 37 0.5629 1.3837
3 2 38 -1.5791 0.3953
3 2 39 0.2132 0.6206
3 2 40 -0.5465 0.7832
3 2 42 0.2397 -0.2597
3 2 43 0.8700 -1.0782
3 2 44 0.2808 1.1967
3 2 45 -1.9608 -1.9504
3 2 46 1.0112 -0.4664
3 2 47 -0.5718 -0.7618
3 2 48 -1.0342 0.6367
3 2 49 -0.7319 -0.0418
3 2 50 -0.2686 -0.0387
3 2 51 -1.9760 0.6314
3 2 52 0.3383 -0.1205
3 2 53 0.9344 -0.2780
3 2 54 -1.4130 0.3076
3 3 0 11.1486 -0.0691
3 3 1 -0.1154 13.3029
3 3 2 1.9025 -0.0540
3 3 3 0.0556 16.1883
3 3 4 8.0239 -0.0531
3 3 5 0.0788 -0.0053
3 3 6 0.4981 0.0140
3 3 7 -0.0615 3.3469
3 3 8 3.1249 0.0219
3 3 9 -0.0386 -2.4241
3 3 10 -0.5889 -0.0040
3 3 11 0.0333 -2.3503
3 3 12 -1.8529 -0.0072
3 3 13 0.0103 2.5915
3 3 14 -3.7647 0.0071
3 3 15 -0.0241 2.6288
3 3 16 -1.2929 0.0029
3 3 17 0.0073 0.8414
3 3 18 -3.1496 -0.0031
3 3 19 0.0168 2.5765
3 3 20 1.1765 0.0032
3 3 21 -0.0130 -0.5223
3 3 22 -0.0787 0.0048
3 3 23 -0.0024 -0.3484
3 3 24 -0.1917 -0.0025
3 3 25 0.0162 1.4614
3 3 26 -1.3383 -0.0022
3 3 27 -0.0042 0.5043
3 3 28 0.4835 0.0017
3 3 29 -0.0241 0.6131
3 3 30 -0.8904 0.0004
3 3 31 0.0081 1.8453
3 3 32 0.2077 0.0040
3 3 33 0.0238 -0.0986
3 3 34 -0.1809 -0.0005
3 3 35 -0.0129 -0.0461
3 3 36 -0.0915 0.0051
3 3 37 -0.0152 -1.5068
3 3 38 0.3233 -0.0005
3 3 39 0.0172 -0.4842
3 3 40 0.7290 -0.0045
3 3 41 0.0088 -0.7870
3 3 42 1.7742 0.0023
3 3 43 -0.0142 2.3809
3 3 44 1.0135 0.0013
3 3 45 -0.0036 0.4800
3 3 46 0.6552 -0.0009
3 3 47 0.0115 0.2650
3 3 48 0.6829 -0.0026
3 3 49 -0.0020 0.2539
3 3 50 -1.6279 0.0027
3 3 51 -0.0081 -2.6054
3 3 53 0.0071 0.9998
4 0 0 -16.5200 0.0259
4 0 1 -19.4506 19.5331
4 0 2 0.0005 -0.1278
4 0 3 5.3582 5.3323
4 0 4 -9.4477 0.0062
4 0 5 -15.9436 15.9123
4 0 6 -0.0118 -0.4193
4 0 7 -3.5816 -3.5630
4 0 8 -0.2275 0.0016
4 0 9 -2.5718 2.5679
4 0 10 -0.0156 -1.0597
4 0 11 -2.0272 -2.0336
4 0 12 -1.4975 -0.0095
4 0 13 1.5078 -1.4915
4 0 14 0.0166 -2.0152
4 0 15 -2.6095 -2.6342
4 0 16 -4.4545 0.0075
4 0 17 0.5304 -0.5310
4 0 18 -0.0125 -3.0530
4 0 19 -3.7320 -3.7096
4 0 20 -2.5312 -0.0110
4 0 21 0.8048 -0.8010
4 0 22 -0.0008 -3.5012
4 0 23 -2.3799 -2.3932
4 0 24 -1.0216 0.0009
4 0 25 1.6440 -1.6552
4 0 26 0.0028 -0.8653
4 0 27 -0.1115 -0.1084
4 0 28 0.1469 0.0004
4 0 29 0.2444 -0.2277
4 0 30 -0.0026 0.0921
4 0 31 -0.7063 -0.7072
4 0 32 0.7431 -0.0006
4 0 33 -1.6243 1.6191
4 0 34 0.0000 -1.0441
4 0 35 -1.2734 -1.2717
4 0 36 -1.0682 0.0048
4 0 37 0.3176 -0.3200
4 0 38 -0.0005 -1.1402
4 0 39 0.9143 0.9147
4 0 40 -2.5018 -0.0105
4 0 41 0.8898 -0.8870
4 0 42 0.0039 -0.9184
4 0 43 -0.9965 -1.0008
4 0 44 -2.4525 0.0127
4 0 45 -0.8592 0.8583
4 0 46 -0.0054 1.8480
4 0 47 -1.1446 -1.1359
4 0 48 -0.4205 -0.0071
4 0 49 -0.9614 0.9615
4 0 50 0.0020 0.4474
4 0 51 0.6919 0.6836
4 0 52 1.0989 0.0072
4 0 53 -0.2247 0.2165
4 0 54 -0.0056 -1.4494
4 1 0 -15.2474 0.0594
4 1 1 -3.5154 -15.0559
4 1 2 9.1963 -4.0668
4 1 3 10.7262 -19.2394
4 1 4 -11.2637 0.1476
4 1 5 4.4006 -0.5903
4 1 6 2.4560 -6.1982
4 1 7 6.3201 -5.7231
4 1 8 -3.6001 -0.0503
4 1 9 2.6153 3.1947
4 1 10 -0.0396 -1.9730
4 1 11 -0.4703 2.0431
4 1 12 1.2611 0.3917
4 1 13 1.7571 0.5250
4 1 14 2.7769 -0.7492
4 1 15 -1.4520 -0.4933
4 1 16 2.6560 1.5735
4 1 17 4.1179 0.5722
4 1 18 3.3062 -1.8777
4 1 19 0.1040 -0.4536
4 1 20 3.1598 1.9853
4 1 21 3.2445 0.1217
4 1 22 0.9791 -1.1941
4 1 23 -0.6037 0.5135
4 1 24 2.1716 1.1532
4 1 25 1.5599 -1.0852
4 1 26 -0.2459 -0.1157
4 1 27 -1.2274 -0.0798
4 1 28 1.2671 -0.1987
4 1 29 0.4058 -0.5662
4 1 30 -0.2459 -0.8207
4 1 31 1.4232 -0.3544
4 1 32 1.2504 -0.5181
4 1 33 2.2417 0.1824
4 1 34 -0.3373 -1.0191
4 1 35 0.9647 0.8066
4 1 36 -0.7164 -0.2027
4 1 37 2.1967 -0.2915
4 1 38 0.1769 1.5614
4 1 39 -1.2147 0.4710
4 1 40 0.0824 1.1388
4 1 41 1.1339 -1.1280
4 1 42 0.2812 0.8427
4 1 43 -1.4412 -2.3395
4 1 44 1.5696 0.6499
4 1 45 0.7954 -0.1379
4 1 46 0.8271 -1.4322
4 1 47 -1.1556 -1.8825
4 1 48 -1.4143 -0.3196
4 1 49 -1.9333 0.9183
4 1 50 0.9861 -0.5616
4 1 51 -0.5777 0.5542
4 1 52 -1.8120 0.6350
4 1 53 0.0670 -0.0851
4 2 0 2.0784 -0.0692
4 2 1 2.3493 11.0848
4 2 2 14.7656 -0.5290
4 2 3 -5.0911 5.3885
4 2 4 0.8090 9.1868
4 2 5 -0.7516 4.9488
4 2 6 6.6068 -0.1055
4 2 7 -3.4002 -2.3384
4 2 8 -0.5763 4.8877
4 2 9 -0.1685 -1.7162
4 2 10 -0.7768 1.1461
4 2 11 0.0599 -1.4716
4 2 12 -1.0422 -0.5884
4 2 13 0.9320 0.9544
4 2 14 -2.5441 0.5519
4 2 15 -1.8351 2.0076
4 2 16 -1.5262 1.7622
4 2 17 0.3339 2.5150
4 2 18 -2.1074 -0.3921
4 2 19 -2.5260 1.7995
4 2 20 -1.0724 2.2101
4 2 21 0.2144 0.7582
4 2 22 -1.4369 0.2513
4 2 23 0.0831 1.3878
4 2 24 0.6618 -0.2138
4 2 25 0.7108 0.8452
4 2 26 -0.8208 0.2057
4 2 27 -0.4749 0.8439
4 2 28 0.5422 0.4587
4 2 29 0.1445 1.4463
4 2 30 -1.0391 0.2587
4 2 31 -0.2186 0.7999
4 2 32 0.2323 1.6045
4 2 33 -0.2222 -0.1596
4 2 34 -0.9934 1.5190
4 2 35 -1.0072 0.0484
4 2 36 1.2926 0.5144
4 2 37 -0.2414 -1.6472
4 2 38 -0.5306 0.4688
4 2 39 -1.5227 -0.9835
4 2 40 2.0909 -0.5873
4 2 41 -0.7768 0.9833
4 2 42 -0.9581 -0.9783
4 2 43 -0.1571 1.6646
4 2 44 2.7051 0.3984
4 2 45 0.8783 1.6350
4 2 46 0.2018 -1.0904
4 2 47 0.1660 1.1915
4 2 48 -0.4752 -0.9546
4 2 49 2.3839 0.1769
4 2 50 1.3181 -0.8236
4 2 51 -0.9276 -1.3914
4 2 52 -1.3850 -1.8713
4 2 53 1.8342 -0.0552
4 3 0 -8.9729 0.0210
4 3 1 3.5298 -2.8824
4 3 2 -8.4245 -3.6909
4 3 3 -3.7428 0.8968
4 3 4 -4.3820 1.0742
4 3 5 2.1000 -2.0888
4 3 6 -1.5716 -5.0549
4 3 7 -1.8831 2.1909
4 3 8 1.8010 -0.0360
4 3 9 0.4729 1.1208
4 3 10 1.0928 -0.0514
4 3 11 -0.2906 -1.5435
4 3 12 1.1682 -0.8189
4 3 13 -0.4530 -1.2371
4 3 14 0.1409 0.4837
4 3 15 0.1637 -3.5634
4 3 16 0.0543 -0.5050
4 3 17 1.6063 -2.8397
4 3 18 -1.3699 -1.8925
4 3 19 -0.8826 -0.5545
4 3 20 0.3891 0.0999
4 3 21 0.6310 -0.5238
4 3 22 -0.9476 0.2584
4 3 23 -1.0051 -0.8827
4 3 24 0.2849 -0.3647
4 3 25 -0.2408 0.4250
4 3 26 -0.5912 0.7358
4 3 27 -0.3025 -1.5571
4 3 28 0.0550 0.1750
4 3 29 0.3111 -0.6703
4 3 30 -0.5076 -0.9121
4 3 31 -0.4175 -0.2634
4 3 32 -1.2372 0.2564
4 3 33 -1.1011 -1.1141
4 3 34 -0.1214 -0.6198
4 3 35 -0.0073 1.0776
4 3 36 0.5827 -0.6780
4 3 37 -0.2030 0.6534
4 3 38 -0.3937 -1.2025
4 3 39 1.2420 1.3047
4 3 40 0.2486 0.1207
4 3 41 -0.3149 0.7901
4 3 42 -2.0138 -1.0963
4 3 43 0.7909 0.2992
4 3 44 -1.1218 0.1543
4 3 45 -0.5525 -0.6729
4 3 46 -2.7858 0.5132
4 3 47 -0.8750 0.1760
4 3 48 1.6549 0.1902
4 3 49 2.0282 1.0493
4 3 50 -0.6061 1.7774
4 3 51 -1.0818 -1.3246
4 3 52 1.9060 0.3179
4 3 53 1.8552 1.6425
4 4 0 7.2417 0.1180
4 4 1 -0.0814 -4.1957
4 4 2 1.6036 0.0307
4 4 3 0.0234 1.0459
4 4 4 4.1643 -0.0250
4 4 5 0.0483 -3.6963
4 4 6 -2.9548 -0.0175
4 4 7 -0.0211 2.1532
4 4 8 0.6518 0.0316
4 4 9 -0.0239 0.0728
4 4 10 -2.0617 -0.0037
4 4 11 0.0261 0.8530
4 4 12 0.3257 -0.0308
4 4 13 0.0085 2.6795
4 4 14 2.0542 0.0128
4 4 15 -0.0187 1.4349
4 4 16 2.3687 0.0128
4 4 17 0.0060 0.6270
4 4 18 -0.0241 -0.0166
4 4 19 0.0104 0.7366
4 4 20 3.3054 -0.0057
4 4 21 -0.0144 -0.8901
4 4 22 -1.2352 0.0095
4 4 23 -0.0026 -0.9576
4 4 24 1.1408 -0.0012
4 4 25 0.0146 2.1525
4 4 26 -0.0938 -0.0066
4 4 27 -0.0027 -0.0440
4 4 28 0.1838 0.0122
4 4 29 -0.0131 -0.0865
4 4 30 1.7840 0.0022
4 4 31 0.0101 0.8929
4 4 32 -0.3564 -0.0182
4 4 33 0.0110 -1.0021
4 4 34 1.0477 -0.0027
4 4 35 -0.0090 0.0753
4 4 36 -0.8886 0.0179
4 4 37 -0.0048 -0.9848
4 4 38 -1.5548 -0.0031
4 4 39 0.0089 0.1851
4 4 40 -0.3431 -0.0174
4 4 41 0.0012 -2.1386
4 4 42 1.2855 0.0022
4 4 43 -0.0088 -1.2285
4 4 44 1.0027 0.0123
4 4 45 0.0006 -0.8617
4 4 46 -0.7552 -0.0019
4 4 47 0.0082 -1.8183
4 4 48 1.9618 -0.0050
4 4 49 -0.0033 0.5685
4 4 50 -3.5695 0.0063
4 4 51 -0.0014 -0.3637
4 4 52 0.4241 0.0073
5 0 1 -8.8776 -8.8331
5 0 2 -15.2850 0.0125
5 0 3 7.7109 -7.7188
5 0 4 0.0012 -11.8990
5 0 5 -2.2395 -2.2386
5 0 6 -5.9654 -0.0081
5 0 7 1.7712 -1.7771
5 0 8 0.0083 -6.1648
5 0 9 1.3810 1.3497
5 0 10 -0.2433 -0.0007
5 0 11 0.2519 -0.2346
5 0 12 -0.0064 0.2952
5 0 13 0.1497 0.1685
5 0 14 3.3540 -0.0003
5 0 15 1.7254 -1.7236
5 0 16 0.0015 -0.3914
5 0 17 0.7601 0.7458
5 0 18 2.8395 0.0033
5 0 19 1.2868 -1.2995
5 0 20 0.0046 -0.5265
5 0 21 1.7666 1.7564
5 0 22 2.4055 -0.0033
5 0 23 0.2588 -0.2480
5 0 24 -0.0031 1.2015
5 0 25 0.8320 0.8363
5 0 26 1.5111 0.0001
5 0 27 -0.4526 0.4438
5 0 28 -0.0000 1.6738
5 0 29 0.0934 0.0862
5 0 30 -1.3189 0.0053
5 0 31 0.0526 -0.0505
5 0 32 -0.0022 -0.0024
5 0 33 0.2397 0.2513
5 0 34 1.8316 -0.0069
5 0 35 0.2489 -0.2511
5 0 36 -0.0030 1.0265
5 0 37 -1.2810 -1.2958
5 0 38 2.6715 0.0070
5 0 39 -0.4009 0.4061
5 0 40 0.0021 1.4949
5 0 41 0.1048 0.1178
5 0 42 1.7620 -0.0015
5 0 43 1.2771 -1.2793
5 0 44 -0.0024 -1.5862
5 0 45 0.7881 0.7817
5 0 46 2.3020 -0.0013
5 0 47 2.2343 -2.2371
5 0 48 0.0024 -1.1912
5 0 49 -1.7520 -1.7538
5 0 50 -0.4256 -0.0007
5 0 51 0.9157 -0.9155
5 0 52 0.0034 0.5646
5 1 0 12.4412 -0.0323
5 1 1 -8.7289 3.7033
5 1 2 11.1234 5.9022
5 1 3 7.9883 -2.1194
5 1 4 6.8449 0.9944
5 1 5 -4.6025 3.5384
5 1 6 1.9589 7.7182
5 1 7 3.6845 -5.0468
5 1 8 -0.0351 1.4154
5 1 9 -0.7974 -0.3059
5 1 10 -1.7059 1.3887
5 1 11 0.1157 -1.0538
5 1 12 -2.0139 0.0748
5 1 13 -0.3564 1.1469
5 1 14 0.1545 0.1734
5 1 15 -0.9208 1.2642
5 1 16 -2.5065 0.2696
5 1 17 -0.6076 3.1240
5 1 18 -0.1606 1.2336
5 1 19 -1.1315 0.0708
5 1 20 -1.6992 0.8075
5 1 21 -0.3642 1.5793
5 1 22 -0.4416 0.3933
5 1 23 -1.7484 0.2768
5 1 24 -0.9566 0.2077
5 1 25 0.5310 0.5822
5 1 26 0.7092 -1.1259
5 1 27 -0.8808 0.1175
5 1 28 0.7447 -0.5581
5 1 29 0.4443 0.2394
5 1 30 0.3121 0.1864
5 1 31 -1.2882 0.3336
5 1 32 0.6076 0.7564
5 1 33 0.3204 0.0502
5 1 34 0.9826 0.8068
5 1 35 -2.4311 1.5855
5 1 36 -1.4700 0.0918
5 1 37 0.6766 -0.5949
5 1 38 0.9731 -0.7242
5 1 39 -2.0974 1.6239
5 1 40 -0.4431 -1.4933
5 1 41 0.3268 0.2989
5 1 42 0.2541 0.3442
5 1 43 -2.4037 0.7696
5 1 44 -0.3335 1.6846
5 1 45 0.6311 2.0483
5 1 46 2.0674 0.4666
5 1 47 0.7701 0.6428
5 1 48 -1.2850 0.5317
5 1 49 -0.3499 0.9974
5 1 50 2.0276 -0.3003
5 1 51 1.9196 0.0115
5 1 52 -0.4078 -1.1771
5 2 0 -13.4878 -0.0409
5 2 1 -3.1058 4.8748
5 2 2 -3.2391 -2.9092
5 2 3 1.7324 -0.5032
5 2 4 -7.4803 -2.6570
5 2 5 -3.9070 6.0610
5 2 6 1.8897 -4.1868
5 2 7 0.2796 -1.5315
5 2 8 1.1809 -1.4454
5 2 9 -1.2556 1.8002
5 2 10 2.7618 -0.4394
5 2 11 -0.5483 -0.3147
5 2 12 0.8394 -0.6100
5 2 13 0.6299 -1.6695
5 2 14 -0.0120 0.1863
5 2 15 -0.3173 -2.3978
5 2 16 -1.8001 -1.0173
5 2 17 0.4251 -1.0825
5 2 18 0.8717 -1.2050
5 2 19 -0.5965 -2.9915
5 2 20 -0.7270 -0.6631
5 2 21 0.0897 -0.4732
5 2 22 0.6263 -0.1723
5 2 23 -0.4938 -0.7252
5 2 24 -0.9203 -0.0265
5 2 25 0.8392 0.2491
5 2 26 -0.8745 0.7243
5 2 27 -0.1997 -0.4988
5 2 28 -1.0342 -0.1093
5 2 29 0.6151 0.9721
5 2 30 -0.4884 0.0247
5 2 31 -0.0988 -0.7390
5 2 32 -0.5233 -1.1324
5 2 33 0.5555 -0.2629
5 2 34 -0.8849 -1.6669
5 2 35 -1.1864 1.1534
5 2 36 0.0370 -0.9347
5 2 37 2.6546 0.1700
5 2 38 -0.7835 -0.3824
5 2 39 -0.3172 -0.0358
5 2 40 1.0151 -1.2389
5 2 41 2.0344 0.3255
5 2 42 -1.9888 0.0540
5 2 43 -0.5389 -0.3611
5 2 44 -0.6327 -0.8802
5 2 45 0.9063 -1.5630
5 2 46 -2.2631 -0.6425
5 2 47 -1.9402 0.2318
5 2 48 -2.0003 0.7096
5 2 49 1.0608 -0.7288
5 2 50 0.8586 2.1026
5 2 51 -0.2593 -1.0836
5 2 52 -0.8573 -0.0463
5 3 0 0.1954 0.0310
5 3 1 2.5459 -4.3714
5 3 2 5.3967 -0.9485
5 3 3 0.4037 -3.9003
5 3 4 -0.9785 5.1138
5 3 5 3.4354 -0.5489
5 3 6 0.4506 -0.8903
5 3 7 0.2358 -0.4322
5 3 8 -1.9878 2.1559
5 3 9 2.0088 1.3193
5 3 10 -1.3837 0.0154
5 3 11 -0.4892 1.3867
5 3 12 0.6476 -0.9156
5 3 13 0.2028 0.5780
5 3 14 1.8760 0.8301
5 3 15 -0.3898 0.6409
5 3 16 1.8644 0.9968
5 3 17 1.0072 1.0738
5 3 18 1.7209 0.1209
5 3 19 -1.4851 0.2827
5 3 20 -0.1038 0.9285
5 3 21 1.9378 0.8067
5 3 22 0.3508 -0.7005
5 3 23 -0.8864 -0.0122
5 3 24 0.2014 -1.4154
5 3 25 0.4832 -0.0512
5 3 26 0.3848 0.4898
5 3 27 -0.7451 -0.7539
5 3 28 -0.1855 0.0721
5 3 29 -0.4295 0.4728
5 3 30 1.6744 -0.3439
5 3 31 0.7431 -0.4109
5 3 32 -0.6506 0.5289
5 3 33 0.3097 -0.7379
5 3 34 0.8836 0.1101
5 3 35 0.9430 -0.5010
5 3 36 0.7322 1.5917
5 3 37 0.8289 -0.7638
5 3 38 -1.8761 0.6600
5 3 39 -0.6011 -1.2855
5 3 40 0.3179 2.4444
5 3 41 0.0051 1.2847
5 3 42 -0.1145 0.6221
5 3 43 1.2266 -1.5066
5 3 44 1.9220 -0.2525
5 3 45 0.9921 -0.6890
5 3 46 0.4610 1.2129
5 3 47 -0.7459 -0.3826
5 3 48 3.0749 -1.4421
5 3 49 0.5843 -0.0291
5 3 50 -0.4027 0.0388
5 4 0 0.6241 -0.0200
5 4 1 1.4888 2.2264
5 4 2 0.1371 -1.2720
5 4 3 -3.3729 2.7429
5 4 4 1.4009 1.5617
5 4 5 0.3300 -1.1132
5 4 6 -0.6890 -1.6102
5 4 7 -2.7126 0.0241
5 4 8 1.9688 0.9730
5 4 9 0.6491 -2.0526
5 4 10 -0.8076 0.0567
5 4 11 -0.4776 -0.0273
5 4 12 -0.5529 0.2874
5 4 13 0.1893 -0.1962
5 4 14 -1.6468 0.1200
5 4 15 0.1154 0.4161
5 4 16 -1.2394 -0.6797
5 4 17 0.9872 0.5823
5 4 18 -2.3320 -1.4654
5 4 19 -1.5000 1.3577
5 4 20 1.0028 0.5329
5 4 21 1.8207 -0.3020
5 4 22 -1.6319 0.3454
5 4 23 -0.9192 0.2033
5 4 24 0.2676 -0.1486
5 4 25 0.2459 0.0619
5 4 26 -0.1260 0.8965
5 4 27 0.4363 -0.4553
5 4 28 -1.5606 -0.5409
5 4 29 -0.1799 -0.4044
5 4 30 0.6720 -0.3797
5 4 31 -0.3415 0.7886
5 4 32 -1.4926 0.6914
5 4 33 -0.2991 0.5233
5 4 34 0.5670 0.4557
5 4 35 -0.7356 -0.0288
5 4 36 1.1826 -0.1157
5 4 37 -0.4718 -0.6676
5 4 38 0.2230 -2.2778
5 4 39 -0.5120 0.7167
5 4 40 0.5892 1.0787
5 4 41 -0.3611 -0.4337
5 4 42 0.4804 -1.7120
5 4 43 -1.0048 0.1910
5 4 44 -0.6524 0.6120
5 4 45 -1.0952 3.4105
5 4 46 0.0712 1.5427
5 4 47 -0.3624 -0.2436
5 4 48 1.5358 -0.9073
5 4 49 0.5471 1.1763
5 4 50 -0.7466 0.1193
5 4 51 0.9382 0.2236
5 5 0 -0.0133 0.0552
5 5 1 0.0235 0.0747
5 5 2 -2.5675 -0.0340
5 5 3 0.0599 1.2694
5 5 4 1.1414 -0.0701
5 5 5 0.0110 -0.2383
5 5 6 -1.7799 0.0096
5 5 7 -0.0284 2.2122
5 5 8 1.3502 0.0470
5 5 9 -0.0120 -0.6653
5 5 10 -0.8768 -0.0003
5 5 11 0.0065 1.6865
5 5 12 0.6737 -0.0357
5 5 13 0.0049 -0.5025
5 5 14 0.3385 0.0044
5 5 15 -0.0023 -0.7807
5 5 16 1.0836 0.0178
5 5 17 -0.0022 -1.4542
5 5 18 -0.6868 -0.0150
5 5 19 -0.0032 -0.1814
5 5 20 1.8760 -0.0033
5 5 21 -0.0112 -2.5855
5 5 22 -1.2594 0.0153
5 5 23 0.0042 -0.0037
5 5 24 0.4961 -0.0098
5 5 25 0.0050 0.3059
5 5 26 2.2778 -0.0101
5 5 27 -0.0079 -0.8779
5 5 28 -0.5441 0.0134
5 5 29 -0.0054 -0.3302
5 5 30 1.2604 0.0055
5 5 31 -0.0018 -0.9854
5 5 32 0.8715 -0.0198
5 5 33 0.0014 0.5919
5 5 34 -1.2137 0.0015
5 5 35 0.0007 0.6153
5 5 36 -0.1807 0.0176
5 5 37 -0.0017 -0.0353
5 5 38 -0.1295 -0.0029
5 5 39 -0.0019 3.2093
5 5 40 0.5991 -0.0120
5 5 41 -0.0052 -3.1057
5 5 42 0.0970 0.0080
5 5 43 0.0010 -0.9165
5 5 44 -0.5058 0.0106
5 5 45 0.0059 1.0452
5 5 46 -0.9824 -0.0091
5 5 47 0.0025 -2.6645
5 5 48 -2.9119 -0.0084
5 5 49 -0.0022 1.3859
5 5 50 -0.6475 0.0056
6 0 0 13.5165 -0.0072
6 0 1 3.9826 -3.9789
6 0 2 -0.0186 4.0442
6 0 3 2.2510 2.2351
6 0 4 8.3381 -0.0056
6 0 5 5.6971 -5.6922
6 0 6 0.0227 5.9376
6 0 7 1.3912 1.3922
6 0 8 2.0200 0.0011
6 0 9 1.8655 -1.8798
6 0 10 -0.0073 1.1086
6 0 11 0.1386 0.1207
6 0 12 0.6853 0.0099
6 0 13 -0.9165 0.9033
6 0 14 -0.0034 0.4827
6 0 15 1.4610 1.4625
6 0 16 0.4610 -0.0047
6 0 17 -0.7737 0.7885
6 0 18 0.0085 2.1185
6 0 19 1.0642 1.0757
6 0 20 -0.2017 0.0056
6 0 21 0.1453 -0.1538
6 0 22 -0.0068 1.1074
6 0 23 0.4977 0.4870
6 0 24 -0.9990 0.0039
6 0 25 -1.6268 1.6265
6 0 26 0.0115 -0.5621
6 0 27 -1.0618 -1.0519
6 0 28 -0.1002 -0.0038
6 0 29 -0.8172 0.8130
6 0 30 -0.0093 -0.0626
6 0 31 -0.0645 -0.0692
6 0 32 -0.4995 0.0015
6 0 33 -0.3377 0.3316
6 0 34 0.0062 -0.4974
6 0 35 2.2887 2.2930
6 0 36 -1.0962 0.0014
6 0 37 -0.2059 0.2101
6 0 38 -0.0012 -2.5535
6 0 39 0.5336 0.5352
6 0 40 -0.0981 0.0029
6 0 41 0.9027 -0.9049
6 0 42 -0.0020 0.5532
6 0 43 -0.7260 -0.7319
6 0 44 -0.3268 -0.0032
6 0 45 -1.6254 1.6266
6 0 46 0.0070 1.2014
6 0 47 1.0668 1.0746
6 0 48 0.7842 0.0024
6 0 49 -1.5866 1.5891
6 0 50 -0.0092 -0.7016
6 0 51 0.5136 0.5070
6 1 0 -1.2898 0.0248
6 1 1 -3.7285 6.0326
6 1 2 -8.5701 2.4110
6 1 3 -2.3294 5.1778
6 1 4 2.0039 -4.3716
6 1 5 -6.4048 2.4352
6 1 6 -2.7111 3.1982
6 1 7 -2.6465 0.6580
6 1 8 3.5640 -2.0573
6 1 9 -1.8526 0.7864
6 1 10 0.3025 0.8001
6 1 11 0.2511 -0.1890
6 1 12 -0.0714 0.0682
6 1 13 -0.1728 -1.1135
6 1 14 -0.4521 -0.0443
6 1 15 1.0883 -0.9483
6 1 16 -1.3666 -1.7342
6 1 17 -1.2864 -1.2278
6 1 18 -0.5143 0.6306
6 1 19 0.0823 -0.3119
6 1 20 -0.2659 -2.0103
6 1 21 -1.0953 -0.6141
6 1 22 0.2678 0.4510
6 1 23 1.1491 -0.3605
6 1 24 -0.4951 -0.5739
6 1 25 0.3023 0.3599
6 1 26 0.1777 0.0501
6 1 27 1.4702 -0.5592
6 1 28 -1.1949 -0.2428
6 1 29 1.2286 0.7950
6 1 30 -0.4311 0.2864
6 1 31 -0.1766 0.5938
6 1 32 -2.4335 -0.7113
6 1 33 0.0361 -0.3711
6 1 34 0.6104 0.0054
6 1 35 0.1983 0.0954
6 1 36 -2.8791 0.9371
6 1 37 0.8609 -0.7440
6 1 38 0.8368 1.0532
6 1 39 0.4462 1.1883
6 1 40 -0.2026 0.0420
6 1 41 1.4504 -0.1353
6 1 42 0.0494 -1.0633
6 1 43 -0.3187 1.0383
6 1 44 -0.7660 -1.2260
6 1 45 -0.4755 0.0127
6 1 46 -0.0441 -2.1565
6 1 47 0.2382 -0.6058
6 1 48 -2.0816 0.2668
6 1 49 -0.4833 -0.5617
6 1 50 -0.6166 0.7891
6 1 51 0.6148 0.1946
6 2 0 1.4945 0.0102
6 2 1 -2.4422 -6.3080
6 2 2 0.7736 0.6469
6 2 3 5.9549 -7.1368
6 2 4 0.6322 -1.4051
6 2 5 0.2903 1.1924
6 2 6 -2.2688 0.4611
6 2 7 4.0088 -1.0169
6 2 8 -1.7822 -1.1932
6 2 9 0.1269 2.0876
6 2 10 -1.1930 -0.2988
6 2 11 -0.1539 1.4151
6 2 12 -0.7457 0.6129
6 2 13 -0.3384 -0.0151
6 2 14 1.9735 0.6476
6 2 15 0.6301 0.1626
6 2 16 0.9601 -0.0264
6 2 17 0.4624 0.8309
6 2 18 1.7700 1.0162
6 2 19 1.5748 -0.3858
6 2 20 -0.5228 -0.9876
6 2 21 -0.5424 0.7405
6 2 22 0.8726 0.6405
6 2 23 0.4139 -0.7086
6 2 24 -0.6908 0.0429
6 2 25 -1.1144 -0.6637
6 2 26 1.0814 0.9202
6 2 27 -0.7435 -1.3878
6 2 28 -0.0523 -0.5158
6 2 29 -0.9247 -0.9330
6 2 30 0.9986 1.0581
6 2 31 0.2756 -1.1941
6 2 32 0.0369 0.1462
6 2 33 -0.2158 -1.2384
6 2 34 1.2048 0.1720
6 2 35 -0.5829 -1.8409
6 2 36 -0.6316 1.2767
6 2 37 0.8184 0.0180
6 2 38 0.4607 0.4900
6 2 39 -1.7284 -1.2217
6 2 40 -0.7217 0.1613
6 2 41 0.1108 0.2725
6 2 42 -0.4651 2.0359
6 2 43 0.5109 0.1424
6 2 44 0.7851 0.7189
6 2 45 1.5002 -1.9981
6 2 46 0.9547 0.6877
6 2 47 -0.8387 0.5039
6 2 48 1.7970 -0.1718
6 2 49 1.3956 -0.6248
6 2 50 0.8472 0.3810
6 2 51 -0.9550 0.0441
6 3 0 -0.7157 -0.0884
6 3 1 -2.6191 5.3801
6 3 2 3.9057 -1.1159
6 3 3 -0.6563 0.9180
6 3 4 -0.5737 1.4612
6 3 5 -2.8758 2.2033
6 3 6 1.9483 -0.4891
6 3 7 -1.5121 -2.7435
6 3 8 -0.3289 0.8879
6 3 9 0.0600 -2.4024
6 3 10 1.2541 -0.1012
6 3 11 -0.5822 -0.5000
6 3 12 -1.1498 0.1421
6 3 13 0.1766 0.0063
6 3 14 -0.5906 -0.6063
6 3 15 -1.0034 1.1660
6 3 16 -1.7021 0.0547
6 3 17 -0.2133 1.6233
6 3 18 0.3835 -0.1282
6 3 19 -0.9261 -0.9529
6 3 20 -1.4170 0.9872
6 3 21 0.8552 -0.0124
6 3 22 1.5840 -0.2506
6 3 23 -0.2207 0.2856
6 3 24 -0.2494 -0.1768
6 3 25 0.6911 0.3270
6 3 26 0.7574 -0.3988
6 3 27 0.5280 1.5799
6 3 28 -0.1348 -1.0987
6 3 29 -0.2880 0.5268
6 3 30 1.0573 -0.3590
6 3 31 1.9832 0.6481
6 3 32 -0.7274 -0.0887
6 3 33 -1.6291 1.1933
6 3 34 0.7725 -0.5509
6 3 35 -0.4391 1.1447
6 3 36 0.7640 0.6786
6 3 37 -0.6498 1.5538
6 3 38 0.3243 -2.2151
6 3 39 -1.6325 -1.9989
6 3 40 -0.0026 0.1954
6 3 41 -0.8405 0.8612
6 3 42 0.9539 -0.1098
6 3 43 -0.4088 -1.5266
6 3 44 -0.4858 -1.8790
6 3 45 -1.3234 1.3624
6 3 46 -1.7143 2.1414
6 3 47 -0.7956 2.2836
6 3 48 0.2448 -1.2809
6 3 49 0.9314 0.6665
6 4 0 -4.3683 -0.0613
6 4 1 1.3234 -0.3487
6 4 2 -0.0473 -1.3168
6 4 3 0.4414 -0.7313
6 4 4 -2.1014 0.6317
6 4 5 2.7537 0.9856
6 4 6 0.5740 -1.8085
6 4 7 -0.5373 1.5273
6 4 8 0.1650 -0.1415
6 4 9 1.3332 0.9812
6 4 10 0.7412 -1.3530
6 4 11 -1.1014 1.1567
6 4 12 0.3958 0.0843
6 4 13 0.3814 -0.9208
6 4 14 0.0335 -0.2688
6 4 15 -0.4071 -1.8705
6 4 16 -0.1689 0.8905
6 4 17 1.1700 -0.7541
6 4 18 0.1907 -0.3015
6 4 19 -1.3438 -0.3449
6 4 20 -0.4710 1.4319
6 4 21 1.3778 -0.2972
6 4 22 0.1023 -0.9646
6 4 23 -1.0490 0.9845
6 4 24 -0.0947 -0.3267
6 4 25 -0.2186 -1.3735
6 4 26 -0.5648 1.1840
6 4 27 1.4104 0.4629
6 4 28 -0.2758 0.1352
6 4 29 -0.8206 -0.9269
6 4 30 0.7432 0.8204
6 4 31 0.5279 -0.6094
6 4 32 -0.7708 -0.3669
6 4 33 -0.1317 -0.5342
6 4 34 0.3937 -0.5934
6 4 35 0.9823 -0.6710
6 4 36 -0.5115 0.3040
6 4 37 0.6149 -0.7002
6 4 38 -0.0095 -1.4482
6 4 39 0.9723 1.1243
6 4 40 0.0158 2.7433
6 4 41 1.4017 1.4583
6 4 42 1.5429 -1.4253
6 4 43 0.2019 -1.4051
6 4 44 -1.4233 -1.6797
6 4 45 0.4703 1.3378
6 4 46 -0.0140 0.7967
6 4 47 1.2391 -2.7040
6 4 48 -0.7173 -2.0341
6 4 49 -1.5855 -1.3825
6 5 0 -0.0365 0.0866
6 5 1 1.0480 -1.5463
6 5 2 -0.0329 0.1261
6 5 3 -1.5196 -1.2108
6 5 4 0.0219 0.8987
6 5 5 0.7634 -0.8355
6 5 6 -0.8191 0.2242
6 5 7 -0.7292 0.0091
6 5 8 -0.2742 1.3426
6 5 9 0.9432 -1.5573
6 5 10 -1.2744 -0.1756
6 5 11 0.2491 0.2613
6 5 12 0.4055 0.9064
6 5 13 0.8045 -0.5143
6 5 14 -0.4591 -0.8265
6 5 15 -0.0403 0.3676
6 5 16 0.4244 -0.1376
6 5 17 -0.0907 0.6165
6 5 18 0.6124 -1.3731
6 5 19 -1.0628 1.2619
6 5 20 0.6622 0.7917
6 5 21 0.4523 -0.5189
6 5 22 0.3292 -0.2436
6 5 23 0.0885 1.0201
6 5 24 0.0873 -0.0058
6 5 25 -1.1718 0.3060
6 5 26 1.0031 1.1213
6 5 27 1.3100 0.0508
6 5 28 -0.7468 -1.2808
6 5 29 -1.7660 2.0177
6 5 30 0.1905 0.7725
6 5 31 -0.2994 0.2773
6 5 32 0.5243 0.2511
6 5 33 0.5667 0.7921
6 5 34 0.2852 0.5002
6 5 35 -0.0383 0.2715
6 5 36 -0.8246 0.2941
6 5 37 -0.7655 -1.9182
6 5 38 0.5455 -1.2410
6 5 39 -0.0726 2.1403
6 5 40 -0.8712 0.3605
6 5 41 0.1658 -0.2118
6 5 42 -0.8059 -0.7971
6 5 43 -0.9317 0.7444
6 5 44 0.1467 1.3031
6 5 45 0.7237 1.4969
6 5 46 2.3579 1.4941
6 5 47 0.6950 -2.1997
6 5 48 -0.2507 -0.2235
6 6 0 2.4568 0.0175
6 6 1 -0.0052 1.4261
6 6 2 0.8178 -0.0445
6 6 3 -0.0455 0.1947
6 6 4 1.3207 -0.0613
6 6 5 -0.0114 0.2695
6 6 6 -0.0137 0.0052
6 6 7 0.0351 -0.0860
6 6 8 0.9190 0.0461
6 6 9 0.0137 -0.5477
6 6 10 0.2832 -0.0064
6 6 11 -0.0217 1.3780
6 6 12 1.6683 -0.0254
6 6 13 -0.0074 -0.4068
6 6 14 0.0911 0.0062
6 6 15 0.0129 0.9194
6 6 16 -0.0383 0.0170
6 6 17 0.0017 -1.1037
6 6 18 -0.0467 -0.0052
6 6 19 -0.0013 0.7676
6 6 20 -0.9832 -0.0008
6 6 21 -0.0027 -0.6257
6 6 22 -0.7503 0.0095
6 6 23 0.0019 1.1014
6 6 24 -1.2273 -0.0045
6 6 25 0.0009 1.1303
6 6 26 0.9405 -0.0062
6 6 27 0.0004 -1.9968
6 6 28 -2.2934 0.0165
6 6 29 0.0043 0.7817
6 6 30 -0.1952 0.0059
6 6 31 -0.0048 -1.7662
6 6 32 -1.0842 -0.0160
6 6 33 -0.0060 -0.3365
6 6 34 0.4842 -0.0017
6 6 35 0.0073 2.0285
6 6 36 -1.3822 0.0166
6 6 37 0.0065 -0.5174
6 6 38 1.7791 -0.0017
6 6 39 -0.0057 -0.1721
6 6 40 -1.5149 -0.0111
6 6 41 -0.0039 -2.4645
6 6 42 -1.1897 0.0039
6 6 43 0.0069 -1.6004
6 6 44 -0.7077 0.0043
6 6 45 0.0004 -0.5346
6 6 46 0.6608 -0.0106
6 6 47 -0.0104 0.8774
7 0 1 2.9184 2.9304
7 0 2 0.6172 -0.0129
7 0 3 -6.5632 6.5578
7 0 4 -0.0062 2.0265
7 0 5 -0.9101 -0.8931
7 0 6 -1.2748 0.0043
7 0 7 -3.6244 3.6470
7 0 8 -0.0002 0.4434
7 0 9 0.1490 0.1580
7 0 10 -0.2918 0.0052
7 0 11 -0.5338 0.5282
7 0 12 0.0212 1.3327
7 0 13 0.0406 0.0410
7 0 14 -1.7452 0.0028
7 0 15 -0.3475 0.3516
7 0 16 -0.0178 0.9085
7 0 17 -1.6878 -1.6842
7 0 18 -1.5437 0.0025
7 0 19 -1.8479 1.8447
7 0 20 0.0132 0.9939
7 0 21 -1.8203 -1.8170
7 0 22 -1.5687 -0.0057
7 0 23 -0.7437 0.7454
7 0 24 -0.0029 -1.2270
7 0 25 0.3685 0.3735
7 0 26 -1.0932 0.0016
7 0 27 1.0535 -1.0494
7 0 28 -0.0008 -3.0915
7 0 29 0.6432 0.6401
7 0 30 1.5463 -0.0026
7 0 31 0.2056 -0.2056
7 0 32 0.0082 -1.3859
7 0 33 -1.5135 -1.5177
7 0 34 -0.9404 -0.0023
7 0 35 0.9087 -0.9053
7 0 36 -0.0065 1.3962
7 0 37 -0.6704 -0.6653
7 0 38 -0.3759 -0.0019
7 0 39 -0.3632 0.3519
7 0 40 0.0069 1.8001
7 0 41 0.3513 0.3491
7 0 42 1.5263 -0.0007
7 0 43 -1.0777 1.0850
7 0 44 -0.0082 -0.5903
7 0 45 -0.4959 -0.4953
7 0 46 -1.0145 0.0017
7 0 47 0.5674 -0.5728
7 0 48 0.0084 -0.0131
7 0 49 0.0994 0.0988
7 0 50 -0.7331 -0.0009
7 1 0 -1.1224 0.0327
7 1 1 3.2098 -4.7321
7 1 2 -4.5878 -1.4474
7 1 3 0.5018 -1.4246
7 1 4 0.8440 -4.7730
7 1 5 4.0474 -2.6458
7 1 6 -3.0595 -0.9094
7 1 7 0.2726 0.9067
7 1 8 0.9224 -2.6349
7 1 9 0.5709 -0.5870
7 1 10 -0.5912 -0.4874
7 1 11 -0.9389 -0.3041
7 1 12 0.5271 0.1821
7 1 13 -0.9982 -0.8745
7 1 14 0.8206 -0.4354
7 1 15 0.5208 -0.1001
7 1 16 1.5187 -0.7037
7 1 17 0.2605 -1.5600
7 1 18 0.4102 -0.2626
7 1 19 1.3269 1.1919
7 1 20 1.1085 -2.1924
7 1 21 0.2441 -1.3211
7 1 22 -1.4049 -0.0980
7 1 23 1.1982 0.4086
7 1 24 1.3667 -0.4673
7 1 25 -0.8850 0.2898
7 1 26 -0.6593 2.1669
7 1 27 -0.2699 -0.5089
7 1 28 0.0058 0.9187
7 1 29 0.3487 -0.1109
7 1 30 0.9019 1.5171
7 1 31 0.7688 -0.5013
7 1 32 -0.1146 0.1580
7 1 33 0.0871 -0.7452
7 1 34 1.5139 0.2686
7 1 35 1.1667 -1.4028
7 1 36 0.3939 -0.7052
7 1 37 -1.7970 -0.8543
7 1 38 0.8241 -0.1198
7 1 39 -1.2805 -0.6068
7 1 40 -1.2749 -0.4357
7 1 41 0.3017 -1.1948
7 1 42 -1.1835 0.0318
7 1 43 0.7108 -0.0441
7 1 44 -0.9940 0.5058
7 1 45 1.1604 -0.7791
7 1 46 0.2559 0.1295
7 1 47 0.5909 -0.2880
7 1 48 0.0254 0.2300
7 1 49 0.1614 -0.8085
7 1 50 0.7928 0.2235
7 2 0 5.9351 0.0490
7 2 1 -1.3525 3.6941
7 2 2 0.8190 3.1602
7 2 3 -0.6329 0.5600
7 2 4 3.8797 1.4213
7 2 5 -1.6552 0.5534
7 2 6 -1.0806 4.1224
7 2 7 -0.1744 -1.8245
7 2 8 1.1285 0.8127
7 2 9 -0.1666 -1.2708
7 2 10 0.0304 -0.4085
7 2 11 1.5692 -0.1464
7 2 12 0.0387 -0.3017
7 2 13 -0.4232 0.8812
7 2 14 -0.1148 -0.6572
7 2 15 0.2200 0.7424
7 2 16 -0.6310 -0.5300
7 2 17 -0.7719 1.1473
7 2 18 -0.4203 1.9158
7 2 19 0.8485 0.2322
7 2 20 0.1988 0.1269
7 2 21 -0.6845 0.0790
7 2 22 0.1912 0.8706
7 2 23 1.6224 -0.3510
7 2 24 0.8576 -0.8406
7 2 25 -1.0086 0.0270
7 2 26 0.3854 -0.6791
7 2 27 0.2279 0.9385
7 2 28 0.2327 -0.6199
7 2 29 -0.5463 0.2324
7 2 30 -0.3678 -0.3672
7 2 31 0.3009 1.4814
7 2 32 1.6641 0.5333
7 2 33 -1.4447 2.1605
7 2 34 0.5052 -0.0901
7 2 35 0.1992 0.2250
7 2 36 1.5349 -0.5870
7 2 37 0.0825 3.3364
7 2 38 1.2725 -0.0819
7 2 39 0.4850 -0.8788
7 2 40 0.5085 -1.1705
7 2 41 0.0987 0.6533
7 2 42 0.8623 0.4268
7 2 43 -0.4352 0.0841
7 2 44 1.1376 -0.5676
7 2 45 -0.3116 -0.5218
7 2 46 0.5946 0.7525
7 2 47 -2.1414 1.4428
7 2 48 0.1344 -0.2942
7 2 49 1.3889 -0.0268
7 3 0 -2.9624 -0.0250
7 3 1 -1.9362 -1.2884
7 3 2 -3.1437 -0.9246
7 3 3 2.5629 -2.6463
7 3 4 -0.8083 -2.5723
7 3 5 -0.2177 2.1495
7 3 6 0.8261 -1.9558
7 3 7 0.7850 1.6832
7 3 8 0.1589 -0.6943
7 3 9 -0.8937 1.5279
7 3 10 1.1369 -0.5621
7 3 11 0.8517 1.2797
7 3 12 -0.8687 1.0968
7 3 13 -0.0450 0.1437
7 3 14 0.2637 0.3817
7 3 15 1.2408 -1.9791
7 3 16 -1.1268 -1.0347
7 3 17 -0.1336 0.2840
7 3 18 0.8881 -0.2141
7 3 19 0.0535 -0.9248
7 3 20 -1.0698 0.0389
7 3 21 -1.3232 1.1612
7 3 22 0.6780 0.1375
7 3 23 0.2264 0.5268
7 3 24 -1.2319 1.1960
7 3 25 0.5458 -0.5727
7 3 26 -0.8676 0.1639
7 3 27 0.4391 0.6385
7 3 28 -0.4364 0.8670
7 3 29 -0.8816 -1.4145
7 3 30 -1.6511 0.0217
7 3 31 0.8284 0.2363
7 3 32 0.0145 0.6034
7 3 33 -1.9173 0.2644
7 3 34 -3.3262 -1.1065
7 3 35 1.9367 -1.2862
7 3 36 -1.0690 0.2714
7 3 37 0.3907 1.1725
7 3 38 -1.5235 -1.8634
7 3 39 1.0464 -1.4090
7 3 40 -0.5044 0.7655
7 3 41 -0.1150 1.6021
7 3 42 0.9364 0.9359
7 3 43 0.6310 0.0465
7 3 44 -0.0802 -1.0252
7 3 45 -0.0458 -0.1324
7 3 46 -1.0665 1.6984
7 3 47 0.0066 -0.1845
7 3 48 1.2025 -0.6690
7 3 49 0.6443 -1.6232
7 4 0 1.2460 -0.0261
7 4 1 -1.7950 0.8679
7 4 2 2.8009 0.7631
7 4 3 0.2330 -0.9741
7 4 4 -0.9291 1.3194
7 4 5 -0.1772 0.3004
7 4 6 0.1462 1.1182
7 4 7 0.2704 -1.1536
7 4 8 -2.6759 1.2219
7 4 9 1.1265 -1.6333
7 4 10 -0.7396 -0.1415
7 4 11 -0.0862 -0.8475
7 4 12 -0.7866 0.4875
7 4 13 0.2725 0.8628
7 4 14 1.2574 0.2871
7 4 15 -0.8529 -0.6603
7 4 16 0.1464 0.2419
7 4 17 -0.0142 1.4377
7 4 18 2.0115 -0.0313
7 4 19 -0.1121 -1.3152
7 4 20 -1.4028 0.2261
7 4 21 0.0960 -0.0986
7 4 22 0.5772 -0.9718
7 4 23 -0.4710 -0.0138
7 4 24 0.6569 0.4596
7 4 25 -0.5766 -1.0552
7 4 26 -0.2312 0.2027
7 4 27 -0.4437 1.1774
7 4 28 2.5620 -0.7443
7 4 29 -1.0386 -0.8022
7 4 30 -0.7471 -0.5298
7 4 31 1.0559 0.1265
7 4 32 0.9867 -0.4837
7 4 33 -1.0172 0.2049
7 4 34 0.5152 0.0104
7 4 35 1.7889 0.5635
7 4 36 1.2605 2.6775
7 4 37 -1.5705 -0.7324
7 4 38 0.3522 -0.1113
7 4 39 -0.1315 0.7302
7 4 40 -0.5655 1.3471
7 4 41 -0.6264 -0.5798
7 4 42 -0.3804 -0.2931
7 4 43 -0.4892 -0.9454
7 4 44 -1.1526 -1.3938
7 4 45 -1.2190 0.5922
7 4 46 0.7477 1.0589
7 4 47 1.4857 0.3556
7 4 48 1.0043 -0.7964
7 5 0 -0.9892 -0.0678
7 5 1 0.2576 0.9504
7 5 2 1.0245 -0.1320
7 5 3 -0.2774 -0.0442
7 5 4 -0.6920 -0.4903
7 5 5 0.2238 0.6359
7 5 6 1.2619 -0.3237
7 5 7 -1.6266 -0.3736
7 5 8 1.2066 0.1376
7 5 9 -0.7553 0.3103
7 5 10 1.1331 -0.6418
7 5 11 -1.5588 -0.5068
7 5 12 1.4458 0.9573
7 5 13 0.2908 0.4591
7 5 14 -0.6623 -0.3841
7 5 15 -0.4529 -0.3687
7 5 16 -0.7291 0.9674
7 5 17 0.8623 1.3140
7 5 18 0.0080 -0.8005
7 5 19 0.2720 -0.0646
7 5 20 -1.0685 0.4947
7 5 21 0.5227 0.9481
7 5 22 0.3192 -1.2724
7 5 23 -0.1461 0.2092
7 5 24 -0.2428 -0.5443
7 5 25 -1.0221 0.0577
7 5 26 -2.0252 0.4762
7 5 27 1.9484 0.3461
7 5 28 0.6702 -1.3650
7 5 29 -0.8132 0.2445
7 5 30 -1.6480 0.6525
7 5 31 1.5556 -0.6081
7 5 32 -0.5058 -0.3668
7 5 33 -1.1685 -0.9197
7 5 34 0.3488 -0.9265
7 5 35 0.4230 0.6037
7 5 36 -1.5784 -0.0770
7 5 37 -1.7998 -1.5793
7 5 38 -0.1940 0.2147
7 5 39 1.6396 0.9954
7 5 40 0.3836 -0.2446
7 5 41 0.1426 -0.8461
7 5 42 -0.1172 0.4376
7 5 43 0.6071 -0.3382
7 5 44 -0.4225 -0.4621
7 5 45 -0.8332 0.5188
7 5 46 0.8491 -0.4554
7 5 47 0.5740 0.2228
7 6 0 -1.6056 -0.0110
7 6 1 0.6406 0.1393
7 6 2 -1.4721 0.2807
7 6 3 -0.5986 -0.8502
7 6 4 -0.0093 -0.6651
7 6 5 0.9068 0.9065
7 6 6 -0.3900 -0.0338
7 6 7 0.3992 -0.2390
7 6 8 -0.1346 -0.0041
7 6 9 0.8221 1.0713
7 6 10 -1.1615 -0.7246
7 6 11 0.4740 0.3845
7 6 12 -0.7850 0.1790
7 6 13 -0.0955 -0.0740
7 6 14 -1.0303 -1.2804
7 6 15 -0.2544 0.4282
7 6 16 -0.1112 0.4942
7 6 17 -0.5446 -0.7933
7 6 18 -0.2656 -0.7022
7 6 19 -0.3471 -0.0495
7 6 20 -0.2980 1.6635
7 6 21 0.8648 -1.2005
7 6 22 -0.4368 -0.2499
7 6 23 -0.0061 -1.1184
7 6 24 -0.0393 0.2734
7 6 25 -0.0335 -0.7343
7 6 26 0.0380 0.0785
7 6 27 0.9507 -1.1556
7 6 28 0.4220 -0.6531
7 6 29 -1.7641 0.6475
7 6 30 1.5753 0.9530
7 6 31 1.0388 0.3996
7 6 32 -0.2409 0.4708
7 6 33 0.0154 -0.7519
7 6 34 1.6909 -0.0266
7 6 35 1.0381 0.4101
7 6 36 -1.4769 -0.5432
7 6 37 -1.1610 -0.7074
7 6 38 1.6567 -0.0585
7 6 39 1.0319 -0.6622
7 6 40 0.3156 -1.2530
7 6 41 -1.9981 0.6372
7 6 42 2.4840 0.1871
7 6 43 1.2103 0.7191
7 6 44 0.0806 0.3910
7 6 45 0.1766 -0.2012
7 7 0 2.4498 0.0720
7 7 1 0.0524 -0.2774
7 7 2 0.0189 0.0165
7 7 3 -0.0304 -1.8819
7 7 4 1.4449 -0.0084
7 7 5 -0.0356 1.1715
7 7 6 -1.3893 -0.0097
7 7 7 0.0270 -1.1904
7 7 8 0.4308 0.0030
7 7 9 0.0210 -0.3829
7 7 10 0.9471 0.0059
7 7 11 -0.0234 -0.7712
7 7 12 0.3369 -0.0018
7 7 13 -0.0052 -0.5242
7 7 14 1.5329 -0.0032
7 7 15 0.0186 0.0147
7 7 16 0.2033 -0.0006
7 7 17 -0.0015 -1.6679
7 7 18 0.1866 -0.0053
7 7 19 -0.0129 0.7055
7 7 20 2.1462 0.0021
7 7 21 0.0073 -1.1502
7 7 22 0.2277 0.0041
7 7 23 0.0040 1.5343
7 7 24 3.1552 -0.0041
7 7 25 -0.0061 0.4978
7 7 26 0.1897 -0.0096
7 7 27 0.0028 0.1532
7 7 28 -0.9482 0.0044
7 7 29 0.0089 -0.1370
7 7 30 -0.4705 0.0071
7 7 31 -0.0054 -0.0701
7 7 32 -2.2332 -0.0067
7 7 33 -0.0091 -0.4718
7 7 34 0.6509 -0.0042
7 7 35 0.0105 0.3735
7 7 36 -0.5460 0.0039
7 7 37 0.0079 1.1204
7 7 38 1.8430 0.0002
7 7 39 -0.0138 0.3942
7 7 40 -3.3591 -0.0023
7 7 41 -0.0095 1.3223
7 7 42 0.6717 0.0070
7 7 43 0.0096 0.9544
7 7 44 -3.0240 0.0059
8 0 0 -7.1553 -0.0300
8 0 1 0.7385 -0.6932
8 0 2 -0.0096 -2.2335
8 0 3 -0.9209 -0.9454
8 0 4 -3.0311 -0.0029
8 0 5 1.9779 -1.9832
8 0 6 -0.0036 -2.6681
8 0 7 -0.4244 -0.4211
8 0 8 -0.3417 -0.0015
8 0 9 1.0085 -1.0028
8 0 10 -0.0037 -1.3508
8 0 11 -0.6453 -0.6270
8 0 12 -0.3325 -0.0032
8 0 13 -0.2236 0.2227
8 0 14 0.0039 -1.5000
8 0 15 -0.6053 -0.6140
8 0 16 1.0385 -0.0024
8 0 17 1.1235 -1.1331
8 0 18 -0.0038 -3.7573
8 0 19 0.4886 0.4936
8 0 20 0.9986 -0.0033
8 0 21 2.5677 -2.5521
8 0 22 -0.0029 -2.5976
8 0 23 -0.8246 -0.8242
8 0 24 1.5938 0.0023
8 0 25 2.0580 -2.0633
8 0 26 0.0022 2.2371
8 0 27 0.0755 0.0684
8 0 28 -1.6764 -0.0053
8 0 29 0.4743 -0.4683
8 0 30 -0.0029 1.7941
8 0 31 1.5100 1.5173
8 0 32 -1.3557 0.0065
8 0 33 -0.0911 0.0895
8 0 34 0.0013 0.6091
8 0 35 0.1306 0.1222
8 0 36 1.4020 -0.0050
8 0 37 -1.1416 1.1456
8 0 38 -0.0024 -0.8823
8 0 39 0.5498 0.5546
8 0 40 -1.9480 0.0016
8 0 41 -0.5832 0.5833
8 0 42 0.0034 -1.2492
8 0 43 1.8292 1.8316
8 0 44 -0.5617 0.0019
8 0 45 0.7951 -0.7944
8 0 46 -0.0053 -0.1357
8 0 47 0.5373 0.5393
8 0 48 0.9798 -0.0001
8 1 0 2.7598 0.0290
8 1 1 2.1266 -1.7945
8 1 2 4.4310 1.4662
8 1 3 -1.3490 -0.1011
8 1 4 1.5420 2.0552
8 1 5 2.3857 -1.3236
8 1 6 0.4047 1.5349
8 1 7 -0.5896 1.8851
8 1 8 0.4227 0.3580
8 1 9 1.5376 -0.5298
8 1 10 -0.1905 -0.3232
8 1 11 0.8748 0.7896
8 1 12 0.9778 0.0938
8 1 13 1.0371 0.9887
8 1 14 -0.0876 0.1919
8 1 15 0.7878 1.4272
8 1 16 0.2836 1.1476
8 1 17 0.9149 0.0107
8 1 18 -0.2798 2.3253
8 1 19 0.6526 2.2082
8 1 20 1.3578 2.5924
8 1 21 1.4144 -0.8073
8 1 22 -1.0420 2.0943
8 1 23 -0.6080 1.5384
8 1 24 2.2127 -0.2291
8 1 25 0.5089 -0.0607
8 1 26 -0.5775 -0.3366
8 1 27 -1.7536 0.4511
8 1 28 -0.3490 -1.2857
8 1 29 -0.3941 -0.3796
8 1 30 1.0777 -0.1659
8 1 31 -2.0522 -0.6075
8 1 32 0.1943 0.0687
8 1 33 -0.7736 0.9340
8 1 34 -0.3605 0.4141
8 1 35 -0.4280 0.5849
8 1 36 0.0642 -1.1389
8 1 37 0.7115 0.8183
8 1 38 0.1446 -0.0789
8 1 39 0.8065 -0.1672
8 1 40 -0.8905 0.4121
8 1 41 0.1505 -1.3829
8 1 42 1.7982 1.3662
8 1 43 -0.5663 -0.6694
8 1 44 0.3002 1.1005
8 1 45 -1.4748 -1.0374
8 1 46 1.0366 1.4906
8 1 47 -0.1676 1.1617
8 1 48 -0.0307 0.1196
8 2 0 -2.0559 0.0558
8 2 1 0.9155 2.1164
8 2 2 -2.7289 -0.8453
8 2 3 -2.0752 2.0317
8 2 4 -0.2419 -3.5934
8 2 5 0.1978 0.8102
8 2 6 -0.1364 -0.7022
8 2 7 -0.8229 0.5278
8 2 8 1.3082 -0.0893
8 2 9 -0.6531 -0.0879
8 2 10 -1.1985 0.7972
8 2 11 0.0993 -0.5662
8 2 12 0.4424 1.0420
8 2 13 -0.8782 -0.5433
8 2 14 -1.7911 1.3239
8 2 15 -0.2322 -0.3868
8 2 16 -0.4585 -1.4457
8 2 17 -1.6191 -1.0539
8 2 18 -0.6618 0.6134
8 2 19 -1.6555 0.2764
8 2 20 0.2543 -1.3264
8 2 21 -2.3757 0.5502
8 2 22 -1.5450 0.4173
8 2 23 -0.3344 1.3404
8 2 24 0.5646 -0.1718
8 2 25 0.1262 0.5901
8 2 26 -0.9969 0.1925
8 2 27 0.4286 0.5013
8 2 28 0.6376 0.9425
8 2 29 0.9440 -0.0111
8 2 30 -1.6034 -1.7203
8 2 31 -0.7909 -0.7824
8 2 32 0.5343 -0.2925
8 2 33 1.5171 1.1567
8 2 34 -4.0734 -0.1068
8 2 35 0.1181 -1.3469
8 2 36 -0.4853 -0.7955
8 2 37 0.6990 0.2312
8 2 38 -1.6589 1.7434
8 2 39 -0.8190 -1.0993
8 2 40 -0.1578 0.1281
8 2 41 -0.5955 0.5632
8 2 42 0.5104 -0.2498
8 2 43 -1.0443 1.2647
8 2 44 -1.3838 -1.7872
8 2 45 0.4686 0.9699
8 2 46 -0.2384 -0.3111
8 2 47 -0.5874 1.1161
8 3 0 3.7328 0.0464
8 3 1 0.5534 -0.5094
8 3 2 0.3272 2.6398
8 3 3 1.0424 -0.9623
8 3 4 0.0659 1.1238
8 3 5 0.5950 -0.0056
8 3 6 -1.4855 2.1837
8 3 7 1.2937 -0.6240
8 3 8 -1.3730 1.5592
8 3 9 -0.8882 -0.0748
8 3 10 -0.7085 -1.2856
8 3 11 0.4469 -0.3871
8 3 12 0.8739 -1.0545
8 3 13 -1.3857 -0.1322
8 3 14 0.6264 1.1010
8 3 15 0.8979 0.0183
8 3 16 0.3255 -1.7028
8 3 17 -0.5529 0.2600
8 3 18 0.3661 0.7643
8 3 19 2.1906 -0.5030
8 3 20 -0.5705 -1.7830
8 3 21 -0.4224 -0.2096
8 3 22 -0.9445 -1.0549
8 3 23 0.3786 -1.6882
8 3 24 -0.3873 -0.1690
8 3 25 -1.0574 -1.3944
8 3 26 -0.2637 -0.3108
8 3 27 -0.3382 -0.2327
8 3 28 0.9756 1.1172
8 3 29 0.6886 -0.8053
8 3 30 -1.1632 -1.4333
8 3 31 0.5474 -1.1380
8 3 32 2.9914 0.5854
8 3 33 0.6411 -1.1924
8 3 34 -0.6614 0.1689
8 3 35 -0.0034 -3.2671
8 3 36 3.3838 1.3634
8 3 37 -0.8495 -0.2273
8 3 38 1.1376 -0.1905
8 3 39 0.2383 -0.0019
8 3 40 0.3848 0.1098
8 3 41 0.3192 0.6658
8 3 42 -0.3637 -1.3273
8 3 43 -0.2994 0.2098
8 3 44 -0.5575 -1.1157
8 3 45 0.7880 -0.7928
8 3 46 -0.6464 0.2038
8 3 47 -0.8604 -1.0264
8 4 0 -1.6934 -0.0156
8 4 1 -0.6337 0.4410
8 4 2 -2.3266 -0.0514
8 4 3 0.0407 -0.7498
8 4 4 -0.3826 -2.0723
8 4 5 -1.8937 -0.2389
8 4 6 2.2288 -0.6420
8 4 7 -0.7143 -0.5397
8 4 8 0.9234 -0.1204
8 4 9 -0.9740 0.0753
8 4 10 1.4447 0.1622
8 4 11 -0.0363 0.0302
8 4 12 -0.2068 -0.5204
8 4 13 0.6044 0.8203
8 4 14 0.2393 0.8600
8 4 15 0.2385 -0.2642
8 4 16 -1.5448 -1.5842
8 4 17 -0.9269 0.9630
8 4 18 0.9735 1.1614
8 4 19 1.1420 -0.6794
8 4 20 -0.0584 0.5270
8 4 21 -0.5754 0.6896
8 4 22 1.4120 0.3493
8 4 23 1.1919 -0.4146
8 4 24 0.6930 -0.1583
8 4 25 0.4009 0.2184
8 4 26 -0.3075 -1.2423
8 4 27 -0.7224 1.2083
8 4 28 0.8820 -0.2852
8 4 29 0.6582 0.3487
8 4 30 -1.1181 0.8495
8 4 31 -0.2785 1.0480
8 4 32 2.1309 1.2087
8 4 33 -0.5421 1.2162
8 4 34 -0.5399 -0.8784
8 4 35 -0.3350 2.0527
8 4 36 -0.1209 -0.3014
8 4 37 -0.9343 0.2039
8 4 38 -1.2134 -2.7543
8 4 39 -0.5797 1.6561
8 4 40 -0.5348 0.0639
8 4 41 1.6039 -1.8573
8 4 42 -0.7128 0.3176
8 4 43 1.2595 -0.1779
8 4 44 1.6663 0.9998
8 4 45 0.9656 -0.3911
8 4 46 -0.4100 0.2022
8 5 0 1.1443 -0.0599
8 5 1 -0.2537 -0.7799
8 5 2 0.7503 0.7228
8 5 3 -0.0427 -0.6352
8 5 4 -0.1956 -0.3187
8 5 5 0.5954 0.7286
8 5 6 0.2149 -0.1162
8 5 7 0.9485 0.0155
8 5 8 -1.2459 -1.3873
8 5 9 1.0732 1.7041
8 5 10 -0.8580 -0.4047
8 5 11 -0.0944 -0.4102
8 5 12 -0.3899 -0.6278
8 5 13 0.5303 0.9898
8 5 14 0.0258 0.3767
8 5 15 -0.7910 -1.4076
8 5 16 -0.3295 -0.1106
8 5 17 0.2715 -0.2845
8 5 18 0.1755 -0.0012
8 5 19 0.0173 -1.3983
8 5 20 -1.5362 0.3098
8 5 21 -0.3798 0.9171
8 5 22 0.8850 -0.0838
8 5 23 0.5012 0.0995
8 5 24 -0.3224 0.4769
8 5 25 1.1969 0.2355
8 5 26 -0.2018 0.3265
8 5 27 0.1195 -0.4440
8 5 28 1.4980 -0.0511
8 5 29 0.3095 -0.6586
8 5 30 -1.9138 0.1669
8 5 31 -0.0848 0.2083
8 5 32 0.1812 0.0558
8 5 33 -0.4269 -0.2143
8 5 34 -0.3602 -0.1888
8 5 35 1.8337 1.0480
8 5 36 0.8665 0.3285
8 5 37 1.2295 -1.9746
8 5 38 -0.7477 1.1974
8 5 39 0.6769 0.3735
8 5 40 2.5643 0.2108
8 5 41 -1.0689 -1.6423
8 5 42 -1.5893 0.8984
8 5 43 -0.0982 0.5745
8 5 44 0.9504 0.6410
8 5 45 -2.3026 -0.2513
8 6 0 1.4115 0.0237
8 6 1 0.4605 -0.0853
8 6 2 0.5073 0.4721
8 6 3 -0.4428 0.1154
8 6 4 0.6908 -0.1900
8 6 5 0.6238 0.4636
8 6 6 -0.3634 1.2383
8 6 7 -0.9348 -0.6759
8 6 8 -0.0068 1.1764
8 6 9 -0.4496 -0.3418
8 6 10 0.2649 0.5724
8 6 11 0.2076 -1.8691
8 6 12 -0.0868 0.3517
8 6 13 0.2634 -0.1076
8 6 14 0.5972 0.0013
8 6 15 0.7780 -0.5091
8 6 16 1.2046 0.3862
8 6 17 0.4997 0.2984
8 6 18 0.9204 -0.8647
8 6 19 -0.8478 -0.1533
8 6 20 0.6371 0.3591
8 6 21 0.4834 -0.1587
8 6 22 1.1208 -0.7978
8 6 23 -2.0357 -0.2738
8 6 24 -0.5937 1.1765
8 6 25 1.1157 0.5122
8 6 26 -0.5775 0.7105
8 6 27 -0.1087 0.5023
8 6 28 0.6713 0.6515
8 6 29 -0.0656 -0.5085
8 6 30 -0.8165 -0.0893
8 6 31 0.4336 0.5264
8 6 32 -0.4636 -0.1048
8 6 33 -1.4191 -1.3421
8 6 34 -0.2104 0.5492
8 6 35 -0.0426 0.1900
8 6 36 -0.0246 0.3536
8 6 37 -1.8703 0.7782
8 6 38 -0.7820 1.3159
8 6 39 2.2444 1.2360
8 6 40 1.1006 -0.3221
8 6 41 -2.1957 0.9992
8 6 42 -0.2812 0.0416
8 6 43 2.1548 1.4464
8 7 0 0.2499 -0.0053
8 7 1 0.1935 1.6213
8 7 2 -1.2650 0.6210
8 7 3 -0.6821 -0.3596
8 7 4 0.9630 -1.5678
8 7 5 0.5814 0.4763
8 7 6 -0.7290 0.0020
8 7 7 -0.2770 0.1190
8 7 8 0.6440 -0.7030
8 7 9 0.6024 0.1828
8 7 10 0.4031 -0.0752
8 7 11 0.0210 0.9705
8 7 12 -1.2237 0.0751
8 7 13 -0.6433 1.1367
8 7 14 0.2894 0.3382
8 7 15 -0.3117 0.4086
8 7 16 -0.4718 0.3440
8 7 17 -0.2912 1.1281
8 7 18 -0.4240 -0.3837
8 7 19 -0.1191 2.0779
8 7 20 0.6774 0.7930
8 7 21 2.0247 0.4064
8 7 22 -2.2411 -0.9021
8 7 23 -1.7924 1.2220
8 7 24 0.3003 0.4101
8 7 25 0.5210 -0.4203
8 7 26 -1.3204 -0.6497
8 7 27 -1.8288 -0.0656
8 7 28 1.1388 -0.3165
8 7 29 -1.0268 -0.7511
8 7 30 1.7113 0.5615
8 7 31 0.1011 0.2398
8 7 32 1.6778 -1.0125
8 7 33 0.2255 -0.2828
8 7 34 1.0170 -0.1936
8 7 35 0.3069 -0.2152
8 7 36 -0.2665 -0.6930
8 7 37 -1.1800 -0.2946
8 7 38 0.1932 -0.6700
8 7 39 0.7700 -0.6452
8 7 40 -2.1511 -0.1508
8 7 41 -1.8545 -1.6155
8 8 0 0.3948 -0.0414
8 8 1 0.0551 0.1340
8 8 2 -1.1974 -0.0236
8 8 3 -0.0161 -1.8499
8 8 4 0.6252 0.0029
8 8 5 -0.0327 1.3512
8 8 6 -1.0571 0.0115
8 8 7 0.0186 -0.2378
8 8 8 0.4471 -0.0032
8 8 9 0.0172 -0.8445
8 8 10 0.2234 -0.0039
8 8 11 -0.0166 -0.8279
8 8 12 0.8589 0.0018
8 8 13 -0.0044 -0.2077
8 8 14 0.6034 -0.0014
8 8 15 0.0118 -1.1389
8 8 16 -0.5198 -0.0015
8 8 17 -0.0011 -0.5227
8 8 18 -1.9617 0.0068
8 8 19 -0.0054 -0.2000
8 8 20 0.3024 -0.0010
8 8 21 0.0081 -2.4979
8 8 22 -2.1408 -0.0088
8 8 23 -0.0015 0.0020
8 8 24 3.0415 -0.0026
8 8 25 -0.0128 -1.2679
8 8 26 -0.5066 0.0038
8 8 27 0.0000 0.8330
8 8 28 -0.4762 -0.0019
8 8 29 0.0111 2.4068
8 8 30 -1.6132 -0.0023
8 8 31 -0.0039 0.9272
8 8 32 -1.9113 0.0002
8 8 33 -0.0122 2.5811
8 8 34 -1.8613 -0.0020
8 8 35 0.0026 0.5427
8 8 36 -0.2337 -0.0033
8 8 37 0.0039 -0.2477
8 8 38 0.9934 0.0069
8 8 39 -0.0038 0.9050
9 0 1 -1.7579 -1.7924
9 0 2 2.9550 0.0519
9 0 3 1.9866 -1.9853
9 0 4 0.0072 0.7422
9 0 5 0.5545 0.5455
9 0 6 1.8091 -0.0034
9 0 7 -0.2540 0.2409
9 0 8 -0.0054 2.6686
9 0 9 0.5122 0.5078
9 0 10 0.7012 -0.0058
9 0 11 -0.1037 0.1017
9 0 12 -0.0066 0.7769
9 0 13 0.6311 0.6348
9 0 14 0.5760 0.0001
9 0 15 -0.2006 0.2050
9 0 16 0.0049 1.1963
9 0 17 0.5695 0.5666
9 0 18 0.5229 0.0005
9 0 19 -0.7239 0.7191
9 0 20 -0.0056 3.6555
9 0 21 2.0152 2.0109
9 0 22 0.8968 -0.0007
9 0 23 -1.8192 1.8176
9 0 24 -0.0013 1.0923
9 0 25 1.2443 1.2499
9 0 26 1.5591 0.0061
9 0 27 -0.5764 0.5775
9 0 28 -0.0001 0.3334
9 0 29 -1.6767 -1.6818
9 0 30 2.1899 -0.0036
9 0 31 0.8086 -0.8108
9 0 32 -0.0015 0.2585
9 0 33 -0.3661 -0.3573
9 0 34 0.2266 0.0021
9 0 35 0.7354 -0.7338
9 0 36 0.0013 -0.6350
9 0 37 0.2124 0.2084
9 0 38 -0.2682 0.0031
9 0 39 2.3211 -2.3203
9 0 40 -0.0056 0.9433
9 0 41 -1.6164 -1.6128
9 0 42 -0.4364 -0.0052
9 0 43 0.7287 -0.7343
9 0 44 0.0023 1.4848
9 0 45 -1.2127 -1.2149
9 0 46 -1.5496 0.0012
9 1 0 -1.7288 -0.0332
9 1 1 -1.0140 3.2988
9 1 2 1.6560 -0.2014
9 1 3 -0.6363 1.8702
9 1 4 -1.7767 0.6961
9 1 5 -0.4691 0.3431
9 1 6 0.2525 -0.7851
9 1 7 -1.4074 0.4772
9 1 8 -0.4287 0.9880
9 1 9 0.1840 -0.6389
9 1 10 -1.0868 -0.5781
9 1 11 -1.4343 0.6501
9 1 12 -0.1550 0.4234
9 1 13 0.1766 -0.0696
9 1 14 -1.1978 -0.0174
9 1 15 -1.3125 0.6360
9 1 16 -1.0738 -0.3497
9 1 17 -1.5079 -1.3727
9 1 18 -0.9385 -1.1869
9 1 19 -2.7638 0.7854
9 1 20 -0.9401 -0.2431
9 1 21 -1.4316 -1.5346
9 1 22 -2.2604 -0.8812
9 1 23 -2.7175 0.2706
9 1 24 -0.8647 0.7899
9 1 25 1.0586 -1.5364
9 1 26 -0.2279 0.3784
9 1 27 -0.3710 0.2602
9 1 28 -1.2332 0.3762
9 1 29 0.8988 0.8458
9 1 30 1.3326 -0.6088
9 1 31 -0.4180 0.1615
9 1 32 -1.2686 -0.8698
9 1 33 1.2421 1.1509
9 1 34 -0.0172 0.3658
9 1 35 -0.8653 -0.3197
9 1 36 0.0825 0.6381
9 1 37 0.1790 0.0809
9 1 38 1.8224 0.2292
9 1 39 -0.6141 0.1363
9 1 40 0.4462 0.0858
9 1 41 -1.2829 1.6852
9 1 42 2.0904 -1.9295
9 1 43 0.7052 1.0658
9 1 44 0.0214 -1.8105
9 1 45 -0.9016 -0.1830
9 1 46 -0.0810 -0.9357
9 2 0 -2.4117 -0.0288
9 2 1 0.9374 -2.5897
9 2 2 -0.0974 0.3950
9 2 3 0.7837 -1.0367
9 2 4 -1.3774 0.2680
9 2 5 1.2323 -0.9811
9 2 6 -0.4334 0.0561
9 2 7 -0.1791 0.1729
9 2 8 0.4886 -0.5960
9 2 9 0.1421 0.7057
9 2 10 -0.8914 -0.9518
9 2 11 -0.5361 0.1466
9 2 12 1.5496 -0.7582
9 2 13 0.9263 -1.6141
9 2 14 0.1771 -0.2494
9 2 15 0.5687 0.7898
9 2 16 1.2806 -0.9370
9 2 17 1.6003 -1.9966
9 2 18 0.6029 -0.7084
9 2 19 2.0508 0.1791
9 2 20 1.0707 -2.0524
9 2 21 1.8504 -1.6328
9 2 22 -0.4289 -0.8476
9 2 23 0.0361 -0.6337
9 2 24 1.0254 -1.4297
9 2 25 0.1095 -1.2195
9 2 26 -0.8839 -0.8014
9 2 27 -1.3065 -0.0769
9 2 28 0.4015 -0.1248
9 2 29 1.5077 0.8799
9 2 30 -0.3748 -0.8835
9 2 31 -1.3352 -1.9258
9 2 32 0.9551 0.3552
9 2 33 1.9878 -0.4247
9 2 34 0.3646 0.6764
9 2 35 -1.9573 -1.1701
9 2 36 1.4469 -0.6959
9 2 37 0.1140 -0.1518
9 2 38 -0.6216 -1.1180
9 2 39 0.2761 0.7895
9 2 40 -0.8736 0.3802
9 2 41 1.3102 0.4341
9 2 42 -0.3043 -0.4592
9 2 43 1.2521 -0.8964
9 2 44 -1.9358 1.0849
9 2 45 1.0152 -1.4587
9 3 0 -0.7195 0.0554
9 3 1 0.0874 0.7398
9 3 2 0.5319 0.4044
9 3 3 -2.0099 1.0948
9 3 4 0.9725 -1.1670
9 3 5 -1.8351 -0.6121
9 3 6 0.4131 -0.4893
9 3 7 0.3150 -1.5348
9 3 8 0.8077 -0.2485
9 3 9 0.1060 -0.2210
9 3 10 -0.6039 0.2935
9 3 11 0.6993 -0.1986
9 3 12 -0.1860 0.3389
9 3 13 0.0242 -0.9225
9 3 14 -0.6789 1.4366
9 3 15 0.0141 2.2099
9 3 16 0.5040 0.0454
9 3 17 -1.0501 -0.6290
9 3 18 -0.7979 2.1272
9 3 19 0.6087 0.3606
9 3 20 1.6095 0.9766
9 3 21 0.6078 1.0686
9 3 22 0.3491 1.6467
9 3 23 1.1808 0.1139
9 3 24 2.6851 -0.3020
9 3 25 0.6232 1.0161
9 3 26 0.3835 -0.3088
9 3 27 0.8438 0.2418
9 3 28 1.7692 1.0522
9 3 29 0.0285 0.2103
9 3 30 -0.3480 0.6945
9 3 31 -1.1421 0.7633
9 3 32 1.5728 1.4787
9 3 33 0.9014 2.2397
9 3 34 0.5121 -0.2610
9 3 35 0.2569 2.2385
9 3 36 -0.0290 0.2977
9 3 37 -0.4351 1.1364
9 3 38 -0.3480 -0.6288
9 3 39 1.3950 -0.0617
9 3 40 -1.0770 2.1236
9 3 41 -0.2008 -1.6873
9 3 42 0.5628 0.3014
9 3 43 -1.0978 -0.4707
9 3 44 0.4905 0.5190
9 3 45 0.9284 0.7665
9 4 0 1.2846 0.0255
9 4 1 1.5935 -1.7413
9 4 2 1.1470 0.4492
9 4 3 0.5778 -0.1313
9 4 4 0.2729 -0.4400
9 4 5 0.5709 1.0811
9 4 6 -0.4039 0.7812
9 4 7 1.7333 1.0361
9 4 8 -0.1029 0.0975
9 4 9 -0.2413 0.8124
9 4 10 0.7552 0.7280
9 4 11 -0.5807 -0.0917
9 4 12 -0.0925 -1.2190
9 4 13 -0.3794 -0.9055
9 4 14 0.7064 0.7161
9 4 15 0.7294 0.5008
9 4 16 -0.0894 -1.4677
9 4 17 -0.9336 -0.1321
9 4 18 -0.7650 -0.3887
9 4 19 0.5451 -0.1248
9 4 20 0.3360 -0.5075
9 4 21 -2.2312 1.7502
9 4 22 -1.7226 -0.1306
9 4 23 0.2367 0.0030
9 4 24 -1.0554 1.3084
9 4 25 -0.7545 1.0257
9 4 26 -0.9373 0.6595
9 4 27 1.1324 0.3242
9 4 28 -1.3186 -0.1899
9 4 29 0.0830 -0.0523
9 4 30 -0.9485 -0.5871
9 4 31 -1.0197 0.7674
9 4 32 -2.2343 -1.1489
9 4 33 -0.0383 -1.0952
9 4 34 -1.3770 -0.7189
9 4 35 -0.3044 0.0495
9 4 36 -2.7481 1.6537
9 4 37 1.0214 -2.1606
9 4 38 1.9950 -0.3349
9 4 39 -0.6432 0.3684
9 4 40 0.6300 1.1033
9 4 41 0.2805 0.1925
9 4 42 1.0395 -0.3107
9 4 43 -2.1391 1.1037
9 4 44 1.0723 0.7623
9 5 0 0.5270 0.0169
9 5 1 1.1624 1.7507
9 5 2 -0.5306 -0.6558
9 5 3 -0.5786 0.3148
9 5 4 -0.2134 -0.2269
9 5 5 -0.1124 -0.1585
9 5 6 -0.4285 0.3900
9 5 7 -0.2583 -1.3177
9 5 8 -0.1706 0.3134
9 5 9 -0.1499 0.3022
9 5 10 -0.1243 1.1158
9 5 11 -0.0424 -0.2846
9 5 12 -0.4829 -1.0573
9 5 13 0.2864 0.6900
9 5 14 0.7252 0.8451
9 5 15 0.2332 0.0788
9 5 16 0.0005 0.1341
9 5 17 -0.1759 0.0450
9 5 18 0.8750 0.4859
9 5 19 1.3337 -0.5627
9 5 20 -0.1703 1.2047
9 5 21 -0.7010 -0.7414
9 5 22 0.5867 -0.7249
9 5 23 0.9872 -1.2009
9 5 24 -1.9645 0.6918
9 5 25 -1.4841 -0.4580
9 5 26 0.8193 0.1309
9 5 27 -1.7300 -0.5585
9 5 28 -0.7716 0.6764
9 5 29 0.4472 -0.1648
9 5 30 1.0416 0.4874
9 5 31 -0.7159 -0.8705
9 5 32 0.4592 0.1362
9 5 33 1.1352 -1.8519
9 5 34 0.9358 0.2676
9 5 35 -1.9191 0.4056
9 5 36 0.8518 -0.1724
9 5 37 0.1974 -0.3607
9 5 38 -0.9420 -0.3264
9 5 39 -3.0508 1.6577
9 5 40 0.9023 -0.3115
9 5 41 0.7957 0.7076
9 5 42 -2.3265 -1.6128
9 6 0 -0.1842 -0.0057
9 6 1 0.1820 0.1048
9 6 2 -1.3220 0.3769
9 6 3 -0.3945 0.3142
9 6 4 0.0136 0.6863
9 6 5 0.2186 -0.4052
9 6 6 0.0647 -1.3527
9 6 7 -0.8111 -0.0401
9 6 8 0.7762 -0.4648
9 6 9 -0.3950 0.1088
9 6 10 0.7302 -1.0999
9 6 11 0.2510 0.2318
9 6 12 0.0767 -0.0558
9 6 13 -0.4102 0.7236
9 6 14 0.2508 0.7481
9 6 15 -0.3517 0.3147
9 6 16 -1.0035 -0.2136
9 6 17 -0.5291 0.9304
9 6 18 -0.2465 -0.2736
9 6 19 -0.7405 1.3273
9 6 20 -0.8374 0.2676
9 6 21 0.0871 0.4195
9 6 22 2.5728 -0.8833
9 6 23 -0.9055 0.1889
9 6 24 -0.5149 -0.4319
9 6 25 0.5062 -0.3008
9 6 26 2.0333 -1.6523
9 6 27 -1.6350 -0.8351
9 6 28 0.0526 -0.5507
9 6 29 0.6759 -0.5934
9 6 30 -0.0998 -1.4874
9 6 31 -0.9990 1.2167
9 6 32 0.7832 0.1385
9 6 33 0.6888 0.0171
9 6 34 -0.3510 -0.7047
9 6 35 0.3372 0.2458
9 6 36 1.4848 -1.0308
9 6 37 0.2307 -0.2509
9 6 38 -2.5533 -0.9353
9 6 39 1.2294 -0.8583
9 6 40 0.7278 0.1890
9 6 41 -0.6751 -1.2976
9 7 0 0.2537 -0.0258
9 7 1 0.1301 -1.1021
9 7 2 0.0079 0.7553
9 7 3 -0.0549 0.2590
9 7 4 0.7217 -0.6754
9 7 5 1.0828 -0.5256
9 7 6 0.4035 0.7409
9 7 7 -0.0366 1.8395
9 7 8 -0.5062 0.9650
9 7 9 0.3251 -0.8998
9 7 10 -0.3327 0.0476
9 7 11 -0.0720 0.6415
9 7 12 -1.2134 -0.3699
9 7 13 0.0766 -0.8392
9 7 14 -0.0371 -0.1383
9 7 15 0.1694 -1.5215
9 7 16 -0.5868 -0.6259
9 7 17 0.5225 -0.5560
9 7 18 -0.8791 -0.2772
9 7 19 -0.8729 -1.1464
9 7 20 -1.1631 0.4837
9 7 21 1.2350 -0.6177
9 7 22 -0.7390 -0.5909
9 7 23 -1.3363 0.1237
9 7 24 -0.3913 0.4213
9 7 25 2.9759 1.0000
9 7 26 0.3041 -0.8720
9 7 27 1.0735 1.3093
9 7 28 0.1073 -0.5031
9 7 29 1.8684 0.1544
9 7 30 -0.7519 0.3949
9 7 31 0.9170 2.0405
9 7 32 -0.2453 -0.2737
9 7 33 0.3834 -0.3720
9 7 34 -0.9523 0.7472
9 7 35 0.7000 0.8304
9 7 36 0.2650 0.9890
9 7 37 -0.3084 0.1297
9 7 38 1.0290 -0.3457
9 7 39 1.5438 0.3566
9 8 0 0.2416 0.0232
9 8 1 0.1639 0.8109
9 8 2 -0.5050 1.2418
9 8 3 -0.8568 -0.0778
9 8 4 -0.0315 -1.2104
9 8 5 0.1700 0.2030
9 8 6 -0.6656 0.8846
9 8 7 -0.3433 0.3630
9 8 8 -0.2110 -0.8017
9 8 9 0.9125 -0.1728
9 8 10 -0.1486 0.5501
9 8 11 -0.1189 0.6418
9 8 12 0.0028 -0.3825
9 8 13 0.6202 1.2966
9 8 14 -0.4060 0.5469
9 8 15 -0.6138 -0.0481
9 8 16 0.9486 0.4200
9 8 17 0.3840 -0.0877
9 8 18 0.5955 -1.0271
9 8 19 -0.5226 -0.2104
9 8 20 1.8920 0.4597
9 8 21 0.8597 -0.6735
9 8 22 -0.4303 -0.9463
9 8 23 -0.9039 1.0018
9 8 24 0.4505 1.3741
9 8 25 0.2173 -0.2561
9 8 26 -1.3407 0.8130
9 8 27 -0.7735 -0.5154
9 8 28 -1.0065 0.7425
9 8 29 -0.9069 -1.2369
9 8 30 0.0208 2.3529
9 8 31 -0.3153 -2.8784
9 8 32 0.1571 -1.2013
9 8 33 -0.5768 -1.3307
9 8 34 0.0919 1.0003
9 8 35 -0.4777 -1.0930
9 8 36 0.0505 -0.1192
9 8 37 0.3028 -0.8108
9 9 0 -0.3914 -0.0149
9 9 1 0.0026 -1.2249
9 9 2 -0.4457 0.0015
9 9 3 -0.0312 -1.7954
9 9 4 0.1684 0.0209
9 9 5 -0.0052 -0.2894
9 9 6 -1.3721 0.0008
9 9 7 0.0166 -0.5183
9 9 8 0.6089 -0.0142
9 9 9 0.0067 -0.5483
9 9 10 -0.4042 -0.0008
9 9 11 -0.0143 -2.3470
9 9 12 0.4502 0.0104
9 9 13 -0.0064 -0.4945
9 9 14 -0.0616 -0.0026
9 9 15 0.0133 -0.6889
9 9 16 1.0045 -0.0090
9 9 17 0.0002 -0.7772
9 9 18 -0.4401 0.0039
9 9 19 -0.0072 2.0033
9 9 20 0.7176 0.0018
9 9 21 0.0037 -1.0960
9 9 22 -0.8169 -0.0032
9 9 23 0.0002 0.4976
9 9 24 0.2655 0.0044
9 9 25 -0.0055 -1.6595
9 9 26 0.4653 0.0055
9 9 27 0.0051 -0.3221
9 9 28 1.1054 -0.0089
9 9 29 -0.0009 1.9822
9 9 30 1.7972 -0.0061
9 9 31 -0.0118 -0.4166
9 9 32 0.9180 0.0098
9 9 33 -0.0013 3.5948
9 9 34 0.3653 0.0049
10 0 0 2.2513 0.0037
10 0 1 -1.6546 1.5884
10 0 2 -0.0003 1.2922
10 0 3 0.7928 0.8468
10 0 4 -0.0400 -0.0023
10 0 5 -1.4051 1.4086
10 0 6 -0.0007 0.0410
10 0 7 -0.9299 -0.9429
10 0 8 -1.3425 0.0011
10 0 9 -0.9142 0.9269
10 0 10 0.0059 -1.6761
10 0 11 -0.8551 -0.8564
10 0 12 -0.9464 0.0024
10 0 13 0.2770 -0.2795
10 0 14 -0.0011 -0.7659
10 0 15 0.4307 0.4311
10 0 16 -0.3223 -0.0024
10 0 17 -0.0978 0.1037
10 0 18 0.0029 -1.2762
10 0 19 -0.8907 -0.8974
10 0 20 -0.4313 0.0039
10 0 21 -0.1326 0.1294
10 0 22 0.0007 -0.6746
10 0 23 -1.6668 -1.6679
10 0 24 -1.6858 -0.0039
10 0 25 0.1230 -0.1269
10 0 26 0.0013 -0.1307
10 0 27 0.6783 0.6815
10 0 28 -1.0329 0.0040
10 0 29 -1.8080 1.8114
10 0 30 0.0010 0.1541
10 0 31 0.6098 0.6035
10 0 32 -0.3099 -0.0000
10 0 33 -1.1418 1.1417
10 0 34 -0.0030 1.2585
10 0 35 -0.7796 -0.7759
10 0 36 0.4776 -0.0021
10 0 37 -1.1093 1.1034
10 0 38 0.0033 1.2594
10 0 39 -0.3840 -0.3926
10 0 40 1.1512 -0.0024
10 0 41 -1.8215 1.8269
10 0 42 0.0004 0.0035
10 0 43 -0.2930 -0.3018
10 1 0 -1.8983 -0.0694
10 1 1 -1.4625 -0.0892
10 1 2 -1.2656 -0.0238
10 1 3 1.0048 -1.1854
10 1 4 -1.0407 -0.5240
10 1 5 -0.1178 0.6117
10 1 6 0.9871 -0.6857
10 1 7 0.4704 -1.2585
10 1 8 -0.0296 0.6379
10 1 9 1.5987 0.0905
10 1 10 0.5097 -0.6342
10 1 11 -0.0851 -0.8901
10 1 12 0.0575 1.0336
10 1 13 0.9777 -1.1283
10 1 14 0.6465 -0.1263
10 1 15 0.2045 0.0459
10 1 16 -0.0535 0.6145
10 1 17 0.3633 -0.7593
10 1 18 0.5629 -1.4641
10 1 19 1.3338 0.1308
10 1 20 1.1002 -0.2547
10 1 21 1.4852 -0.1572
10 1 22 1.2097 -2.3935
10 1 23 -0.3621 0.3622
10 1 24 1.3119 -0.5787
10 1 25 0.1574 -0.6286
10 1 26 1.3818 -1.6501
10 1 27 -0.6000 -0.1699
10 1 28 -0.9014 -0.1842
10 1 29 -0.5731 -0.1146
10 1 30 0.8974 -0.0373
10 1 31 0.2896 -2.0680
10 1 32 -1.0246 -0.3659
10 1 33 0.2929 0.3280
10 1 34 0.6070 -0.2633
10 1 35 -0.2923 -0.5268
10 1 36 -0.6643 -0.9491
10 1 37 0.5002 1.0214
10 1 38 -0.8164 -1.2607
10 1 39 0.8760 -0.7202
10 1 40 -1.5218 -0.2617
10 1 41 0.5916 1.6257
10 1 42 -0.8292 0.1379
10 1 43 1.5597 -0.6390
10 2 0 1.0923 -0.0081
10 2 1 -1.0357 -0.4575
10 2 2 1.3590 -0.0291
10 2 3 -0.4461 -0.3217
10 2 4 0.2965 0.7979
10 2 5 -0.1776 0.3030
10 2 6 0.1832 0.2078
10 2 7 -0.6922 -0.1914
10 2 8 -0.0413 0.7187
10 2 9 0.3644 0.1682
10 2 10 0.1621 0.2108
10 2 11 -0.7588 0.7668
10 2 12 0.2349 0.9083
10 2 13 -0.1530 0.3506
10 2 14 0.4719 -0.7539
10 2 15 -0.8069 1.9960
10 2 16 -0.1636 1.5731
10 2 17 0.1427 0.4424
10 2 18 -0.3253 1.0444
10 2 19 -0.0787 1.2469
10 2 20 -0.4087 2.1987
10 2 21 1.1791 0.5866
10 2 22 -0.2795 1.9534
10 2 23 0.3562 1.5539
10 2 24 -0.0163 0.9031
10 2 25 2.4868 -0.3414
10 2 26 -0.3016 0.5383
10 2 27 0.5237 0.1625
10 2 28 0.2712 0.9191
10 2 29 2.0189 0.3257
10 2 30 0.3608 0.0162
10 2 31 -0.5927 0.0125
10 2 32 -0.3897 0.6721
10 2 33 1.0670 1.7391
10 2 34 0.6052 -0.3829
10 2 35 0.3245 0.5332
10 2 36 0.4780 0.9252
10 2 37 0.3005 0.1237
10 2 38 -0.7558 0.1214
10 2 39 0.1491 -1.6932
10 2 40 1.1265 1.9319
10 2 41 -0.9592 -0.0359
10 2 42 0.6986 -0.3910
10 2 43 -0.9254 -0.7912
10 3 0 -0.9513 -0.0032
10 3 1 -0.2811 -0.3899
10 3 2 0.1827 -1.0895
10 3 3 0.9192 0.4548
10 3 4 0.0088 -0.9267
10 3 5 1.0472 -0.2009
10 3 6 -0.7904 -0.1906
10 3 7 -0.2708 0.5872
10 3 8 0.7461 -0.4896
10 3 9 -0.4254 0.2635
10 3 10 0.6518 0.0433
10 3 11 -0.0265 0.7773
10 3 12 -0.2969 -0.7080
10 3 13 -0.2370 -1.3307
10 3 14 -0.6709 -1.3764
10 3 15 0.0332 0.1665
10 3 16 0.3641 -0.2732
10 3 17 -0.0443 -1.4028
10 3 18 -1.2863 -0.4431
10 3 19 -2.2436 -0.9386
10 3 20 0.5290 -0.9987
10 3 21 -0.7681 0.0830
10 3 22 -1.1807 1.1247
10 3 23 -2.5634 -0.2552
10 3 24 -0.5571 0.2024
10 3 25 -0.6293 0.9149
10 3 26 -2.0591 0.7049
10 3 27 -1.4608 1.1983
10 3 28 0.6195 0.1259
10 3 29 -1.0089 0.2505
10 3 30 -1.3600 -1.2783
10 3 31 -1.3742 0.9462
10 3 32 -1.0951 0.4389
10 3 33 -1.1472 -1.2433
10 3 34 -1.1539 -1.1296
10 3 35 0.3508 -0.6396
10 3 36 -1.1301 1.4991
10 3 37 -2.6744 -0.0125
10 3 38 -0.2340 -1.5946
10 3 39 1.0090 0.1149
10 3 40 0.9508 -0.0228
10 3 41 -1.1276 0.7223
10 3 42 0.1946 -0.9084
10 4 0 -1.3890 0.0036
10 4 1 0.1463 1.4641
10 4 2 1.1762 0.9142
10 4 3 -0.0455 0.4151
10 4 4 0.1520 0.2596
10 4 5 0.0012 -0.2482
10 4 6 -0.9625 0.4440
10 4 7 -0.8980 -0.4135
10 4 8 -0.2330 -1.1626
10 4 9 0.0620 0.1987
10 4 10 -0.0921 0.4609
10 4 11 0.7183 0.9269
10 4 12 -1.1587 -0.2646
10 4 13 -0.1812 -0.1175
10 4 14 0.1730 1.4054
10 4 15 1.2029 0.3766
10 4 16 1.2499 0.5998
10 4 17 -0.2362 0.2516
10 4 18 -1.0628 0.2605
10 4 19 0.7850 -0.7788
10 4 20 1.4820 -1.1445
10 4 21 0.7875 0.9355
10 4 22 -0.8778 -1.3978
10 4 23 0.5559 -1.9747
10 4 24 1.0528 -1.2173
10 4 25 -0.6485 -0.8202
10 4 26 -0.4362 -0.8037
10 4 27 0.6912 -1.6758
10 4 28 0.2987 0.0005
10 4 29 -0.0531 -2.2463
10 4 30 0.3028 0.7988
10 4 31 2.0176 -0.2182
10 4 32 -0.1661 0.1852
10 4 33 0.3793 -2.6413
10 4 34 2.6714 -1.0842
10 4 35 1.4237 0.3504
10 4 36 -0.5023 0.6892
10 4 37 -0.4468 -0.5522
10 4 38 1.5475 -1.2343
10 4 39 0.8091 0.0614
10 4 40 -2.0743 0.1003
10 4 41 0.2421 0.2540
10 5 0 -1.5724 0.0218
10 5 1 0.5046 -0.5700
10 5 2 -0.2602 0.5447
10 5 3 -0.5768 -1.1418
10 5 4 0.4479 0.4104
10 5 5 0.6197 1.2186
10 5 6 -0.0002 0.3055
10 5 7 -0.3105 -0.4917
10 5 8 0.5764 -0.0594
10 5 9 1.3809 -0.2729
10 5 10 -0.2224 0.2624
10 5 11 -0.3855 -1.1523
10 5 12 -1.0789 -0.2676
10 5 13 -0.6255 -0.3474
10 5 14 0.6178 0.0294
10 5 15 0.1264 -0.1169
10 5 16 -0.3439 -0.6938
10 5 17 -1.8790 1.0526
10 5 18 -0.1268 -0.9067
10 5 19 0.2268 -0.0104
10 5 20 0.3472 0.8584
10 5 21 -1.4281 0.9287
10 5 22 0.4099 -0.2437
10 5 23 1.4000 -0.5687
10 5 24 0.6285 0.7541
10 5 25 -0.6480 0.6088
10 5 26 1.2491 -0.5380
10 5 27 0.9779 -0.2401
10 5 28 0.1813 -1.0748
10 5 29 -0.3553 0.8253
10 5 30 2.0991 -0.3294
10 5 31 -0.9305 0.8971
10 5 32 -0.6644 -0.2703
10 5 33 -0.0720 0.8707
10 5 34 1.4047 0.4648
10 5 35 -0.9881 1.3813
10 5 36 -0.6942 0.1647
10 5 37 1.7714 -0.0498
10 5 38 0.2978 -0.1819
10 5 39 -0.7869 -0.7038
10 5 40 0.4124 0.2957
10 6 0 0.9522 -0.0053
10 6 1 -0.5727 -0.2015
10 6 2 0.1406 -0.7541
10 6 3 -0.3881 -0.5177
10 6 4 -0.0399 -0.3954
10 6 5 0.0067 0.6435
10 6 6 -0.5737 -0.6352
10 6 7 0.2614 -0.1397
10 6 8 0.4207 1.1557
10 6 9 0.9500 0.4924
10 6 10 -0.4512 -0.2511
10 6 11 -0.4967 0.3711
10 6 12 0.3155 0.8694
10 6 13 0.0670 -0.0591
10 6 14 0.5183 -0.3403
10 6 15 0.3301 -0.4716
10 6 16 -1.1367 -0.2838
10 6 17 0.8938 -0.5197
10 6 18 -0.0097 -0.5727
10 6 19 1.4020 -0.4254
10 6 20 -1.4978 0.2389
10 6 21 0.5378 -0.0377
10 6 22 0.1409 -0.7787
10 6 23 0.8210 0.4826
10 6 24 -1.3044 0.2710
10 6 25 0.1544 1.7805
10 6 26 0.8461 0.5146
10 6 27 0.8000 0.6583
10 6 28 -0.5701 1.0624
10 6 29 1.3721 1.0420
10 6 30 0.3157 -0.1960
10 6 31 -0.1711 0.1609
10 6 32 -0.4344 1.1086
10 6 33 1.4761 0.2462
10 6 34 -0.6174 -0.6440
10 6 35 -0.7204 -0.5601
10 6 36 0.9501 0.4427
10 6 37 0.4016 0.5835
10 6 38 -0.7338 0.1629
10 7 0 -0.4594 0.0285
10 7 1 0.2076 0.2600
10 7 2 0.2589 0.5150
10 7 3 0.1899 1.1149
10 7 4 -1.2945 0.2749
10 7 5 -0.0331 -0.3868
10 7 6 -0.4254 0.0763
10 7 7 -0.5873 -0.1980
10 7 8 -0.2984 0.9035
10 7 9 -1.3184 -1.1407
10 7 10 0.3364 -0.9803
10 7 11 -0.0779 0.1555
10 7 12 0.9162 -0.2404
10 7 13 -0.0434 -0.3294
10 7 14 0.7910 -0.1958
10 7 15 -0.2443 0.1181
10 7 16 0.5083 0.0737
10 7 17 0.4201 0.4596
10 7 18 1.3466 0.6277
10 7 19 -0.6665 -0.9876
10 7 20 0.8035 0.6334
10 7 21 0.4562 -0.5584
10 7 22 0.6386 0.4755
10 7 23 -0.9355 -1.1542
10 7 24 -0.7651 0.9421
10 7 25 0.0153 -0.1149
10 7 26 -0.8478 0.6404
10 7 27 -1.2241 -0.6433
10 7 28 -1.4960 1.0281
10 7 29 -1.1165 -0.9957
10 7 30 -1.1397 0.3313
10 7 31 -0.9859 1.0034
10 7 32 -0.0176 1.0080
10 7 33 -0.4962 -0.8394
10 7 34 -1.2158 -0.4288
10 7 35 -0.0739 0.4994
10 7 36 -0.2607 0.9874
10 8 0 -0.6754 0.0141
10 8 1 0.7629 -1.2905
10 8 2 0.1331 0.0321
10 8 3 -0.8969 -0.6491
10 8 4 0.7052 -1.1678
10 8 5 0.3852 -1.8521
10 8 6 0.4741 -0.6291
10 8 7 -0.8720 0.2347
10 8 8 0.4128 0.3540
10 8 9 -0.3813 -0.0670
10 8 10 0.4563 0.0905
10 8 11 0.4491 0.5390
10 8 12 -1.3397 -0.4055
10 8 13 0.1900 0.1743
10 8 14 -0.3582 0.4637
10 8 15 0.3505 -0.7407
10 8 16 -0.8423 0.7255
10 8 17 0.9134 0.9251
10 8 18 -0.0628 -0.4442
10 8 19 -0.3761 0.1453
10 8 20 0.0549 0.8588
10 8 21 0.5470 1.2223
10 8 22 -0.1964 -0.8009
10 8 23 -0.4715 -0.3068
10 8 24 0.9278 -0.1942
10 8 25 -0.0195 -0.4944
10 8 26 0.6747 -1.3189
10 8 27 -0.3951 -0.5086
10 8 28 1.1498 -1.5474
10 8 29 -0.1625 -0.6588
10 8 30 1.0179 -0.2400
10 8 31 0.5107 0.5826
10 8 32 0.8108 -2.1765
10 8 33 -0.2729 -0.6932
10 9 0 0.9293 -0.0294
10 9 1 -0.3054 1.4201
10 9 2 2.2560 0.9160
10 9 3 0.7318 0.8460
10 9 4 2.1721 0.4691
10 9 5 0.8569 -0.2956
10 9 6 -0.6452 -0.6727
10 9 7 0.3091 1.5665
10 9 8 1.3291 -0.0078
10 9 9 1.2030 -0.9358
10 9 10 0.1999 -0.6790
10 9 11 0.1841 0.6664
10 9 12 -0.5492 0.0576
10 9 13 -0.2367 0.8609
10 9 14 1.8052 0.3095
10 9 15 -0.7507 0.4641
10 9 16 -0.1938 0.8625
10 9 17 -0.4032 0.3366
10 9 18 -0.2369 -1.0638
10 9 19 -1.5837 0.9535
10 9 20 0.2765 1.1407
10 9 21 -0.1325 0.1210
10 9 22 -0.1232 -0.3747
10 9 23 -0.1691 0.3416
10 9 24 0.8064 0.4833
10 9 25 0.1244 0.5233
10 9 26 -0.1417 0.0236
10 9 27 0.3581 0.5450
10 9 28 -0.1743 -0.2596
10 9 29 0.5846 1.0410
10 9 30 -1.1845 1.1835
10 10 0 -6.4273 -0.0021
10 10 1 0.0158 1.0107
10 10 2 0.0019 0.0169
10 10 3 0.0032 0.4579
10 10 4 -2.4681 0.0225
10 10 5 -0.0040 0.6586
10 10 6 -1.5665 -0.0021
10 10 7 0.0010 3.6067
10 10 8 1.3142 -0.0143
10 10 9 -0.0010 -3.2223
10 10 10 -0.6136 0.0051
10 10 11 -0.0033 1.8287
10 10 12 -1.1408 0.0097
10 10 13 0.0002 -0.9744
10 10 14 0.6269 -0.0025
10 10 15 -0.0014 -0.2619
10 10 16 -1.2856 -0.0052
10 10 17 -0.0034 -0.8964
10 10 18 -1.6567 0.0045
10 10 19 0.0011 -0.3217
10 10 20 0.2424 0.0019
10 10 21 0.0040 -0.4855
10 10 22 -1.7499 -0.0103
10 10 23 0.0014 0.3549
10 10 24 -0.3526 -0.0007
10 10 25 -0.0055 1.0981
10 10 26 -0.7390 0.0091
11 0 1 0.0150 0.0103
11 0 2 -1.5393 -0.0495
11 0 3 -0.5931 0.5925
11 0 4 0.0055 -1.7733
11 0 5 -0.4034 -0.4077
11 0 6 0.3968 0.0118
11 0 7 1.2029 -1.2055
11 0 8 -0.0030 -1.3882
11 0 9 0.6530 0.6600
11 0 10 0.7671 -0.0014
11 0 11 0.8964 -0.8960
11 0 12 -0.0042 0.3897
11 0 13 0.2423 0.2362
11 0 14 -0.2464 -0.0021
11 0 15 -0.2488 0.2468
11 0 16 0.0009 1.0092
11 0 17 0.5770 0.5844
11 0 18 -1.5532 0.0060
11 0 19 0.1187 -0.1188
11 0 20 0.0016 -0.1872
11 0 21 1.1930 1.1940
11 0 22 0.1521 -0.0037
11 0 23 -0.6045 0.6097
11 0 24 -0.0001 0.5917
11 0 25 -0.2041 -0.2082
11 0 26 0.2548 -0.0009
11 0 27 0.4586 -0.4607
11 0 28 -0.0027 -0.4370
11 0 29 -0.8900 -0.8828
11 0 30 -0.9842 0.0006
11 0 31 1.2627 -1.2671
11 0 32 0.0032 -3.0560
11 0 33 0.1163 0.1070
11 0 34 -0.2606 -0.0031
11 0 35 -0.2690 0.2738
11 0 36 0.0041 -1.9650
11 0 37 0.5457 0.5430
11 0 38 -0.3884 0.0015
11 0 39 0.3294 -0.3315
11 0 40 0.0032 -1.7632
11 1 0 0.9234 0.0304
11 1 1 -0.0195 -0.7928
11 1 2 -0.4839 0.8401
11 1 3 0.6397 -0.4079
11 1 4 -0.1602 -0.6873
11 1 5 -0.4641 1.0003
11 1 6 0.0482 1.2824
11 1 7 0.1772 -0.2839
11 1 8 -0.5674 0.4706
11 1 9 -0.9697 1.8550
11 1 10 0.4727 0.4178
11 1 11 -0.9367 -0.1335
11 1 12 -0.0851 -0.1265
11 1 13 -0.8465 0.2367
11 1 14 0.1128 -0.6141
11 1 15 -0.1660 -0.5158
11 1 16 0.5624 0.0455
11 1 17 -0.5918 -0.3566
11 1 18 -0.4155 -0.2037
11 1 19 0.3261 -1.7701
11 1 20 0.0863 0.7613
11 1 21 0.5859 0.4642
11 1 22 -0.5680 -0.1962
11 1 23 0.5175 -0.0056
11 1 24 -1.1887 0.7456
11 1 25 1.1546 0.2930
11 1 26 -0.2751 -0.9675
11 1 27 1.4405 0.8949
11 1 28 0.0502 0.2858
11 1 29 0.3686 1.7655
11 1 30 0.8061 0.5580
11 1 31 1.1690 -0.5447
11 1 32 0.2122 -0.4399
11 1 33 0.3028 1.4347
11 1 34 0.2323 1.2645
11 1 35 0.5362 -1.1027
11 1 36 -0.0194 0.4860
11 1 37 0.5950 -0.3279
11 1 38 -0.3411 1.4279
11 1 39 -0.0994 -1.0969
11 1 40 0.2573 0.7626
11 2 0 0.9959 -0.0043
11 2 1 0.0873 0.3792
11 2 2 -0.1971 -0.4490
11 2 3 0.0530 -0.6091
11 2 4 -0.4665 -0.5158
11 2 5 0.1213 -0.0649
11 2 6 0.5227 -1.1985
11 2 7 -0.0093 -0.9482
11 2 8 -0.9342 -0.2488
11 2 9 0.0796 -0.0168
11 2 10 -0.2638 -1.0403
11 2 11 0.7832 -0.5869
11 2 12 -0.5048 -0.1018
11 2 13 0.5839 0.1433
11 2 14 -0.5295 -0.4519
11 2 15 0.5246 -0.4757
11 2 16 0.0750 0.1534
11 2 17 -0.2408 0.5251
11 2 18 0.2777 -0.6156
11 2 19 -1.1191 -0.3921
11 2 20 -0.1213 0.0369
11 2 21 -0.7732 -0.4533
11 2 22 1.0054 -0.3218
11 2 23 -1.3845 -0.6596
11 2 24 -1.0511 0.9573
11 2 25 -0.8694 -1.3039
11 2 26 0.8572 0.4541
11 2 27 -1.6661 -0.5196
11 2 28 -0.6153 1.7882
11 2 29 -0.7762 -0.1289
11 2 30 -0.0544 0.3146
11 2 31 -0.9881 -1.5123
11 2 32 -0.9174 1.9603
11 2 33 -0.3522 0.4095
11 2 34 -0.3885 -0.0219
11 2 35 -0.1875 -1.1000
11 2 36 0.6762 0.2412
11 2 37 -0.7593 1.0423
11 2 38 -0.7187 -0.5804
11 2 39 -0.8367 -0.2978
11 2 40 1.3023 -1.0921
11 3 0 1.2022 -0.0441
11 3 1 -0.6821 -0.0058
11 3 2 -0.2508 0.4847
11 3 3 0.3971 0.5576
11 3 4 0.5586 1.4344
11 3 5 1.1956 -0.5302
11 3 6 1.1031 0.2666
11 3 7 -0.6385 0.6084
11 3 8 -0.3710 0.9545
11 3 9 0.3192 -0.6562
11 3 10 0.0760 0.4295
11 3 11 0.8822 0.3340
11 3 12 0.6180 0.9541
11 3 13 -0.4421 0.1513
11 3 14 -0.0011 0.5579
11 3 15 0.0715 0.3192
11 3 16 1.3246 0.0715
11 3 17 1.1412 0.6985
11 3 18 -0.0642 -0.1242
11 3 19 0.1122 1.1777
11 3 20 0.2189 -1.1880
11 3 21 1.5717 -0.0618
11 3 22 1.1721 -0.5789
11 3 23 -0.2170 0.3770
11 3 24 -0.3973 -1.1757
11 3 25 1.1166 -0.6143
11 3 26 1.0661 -1.3281
11 3 27 -0.7045 -0.9613
11 3 28 -0.3704 -0.7185
11 3 29 1.4131 -0.7505
11 3 30 0.1184 -2.4277
11 3 31 0.0699 0.2099
11 3 32 0.7867 0.3074
11 3 33 -0.3206 -0.1232
11 3 34 0.4009 -2.4686
11 3 35 0.8108 -0.3895
11 3 36 1.3834 0.5155
11 3 37 -0.3486 0.9018
11 3 38 -0.9225 -0.2465
11 3 39 1.4429 -0.7497
11 4 0 -0.4122 0.0048
11 4 1 -2.0997 -0.3120
11 4 2 -0.5562 0.6034
11 4 3 -0.2359 0.7007
11 4 4 -0.3945 -1.0812
11 4 5 0.6173 -0.4620
11 4 6 -0.1799 0.2580
11 4 7 -1.1887 0.6717
11 4 8 -0.9039 -0.4970
11 4 9 0.4592 -0.7916
11 4 10 0.4546 -0.2163
11 4 11 -0.1041 -0.2226
11 4 12 -0.6103 -0.8867
11 4 13 -2.1511 -0.2191
11 4 14 -1.0116 -0.0532
11 4 15 0.0143 -0.2514
11 4 16 0.1463 -0.7547
11 4 17 -0.4710 -0.0004
11 4 18 -1.6849 1.3717
11 4 19 0.1010 -0.1230
11 4 20 -0.1745 0.4410
11 4 21 0.3343 -0.5008
11 4 22 -0.1883 2.3686
11 4 23 0.1333 0.5089
11 4 24 0.5282 0.4848
11 4 25 1.3119 1.2976
11 4 26 0.6965 0.7661
11 4 27 -1.1941 1.1812
11 4 28 1.3726 0.4939
11 4 29 0.3870 0.9060
11 4 30 1.0219 0.2274
11 4 31 -0.3559 1.5436
11 4 32 0.3607 1.3350
11 4 33 -0.9612 -0.1894
11 4 34 -0.1065 0.0380
11 4 35 0.8665 0.7757
11 4 36 -0.3444 1.3145
11 4 37 -0.8342 0.5811
11 4 38 -0.0242 -0.0652
11 5 0 0.1131 -0.0062
11 5 1 -0.9846 0.0643
11 5 2 0.2380 0.7846
11 5 3 0.3692 -0.1122
11 5 4 0.0940 -2.0541
11 5 5 0.3315 -0.1887
11 5 6 0.1102 1.2193
11 5 7 -1.6980 -0.0942
11 5 8 0.4567 -0.0524
11 5 9 1.1657 -0.1867
11 5 10 2.2154 0.0830
11 5 11 -0.2452 -0.2976
11 5 12 0.0125 0.0385
11 5 13 0.2711 0.5579
11 5 14 1.0030 -0.1280
11 5 15 2.0096 -0.9073
11 5 16 -0.2535 -0.4549
11 5 17 -0.4297 -0.1186
11 5 18 0.0156 0.0069
11 5 19 0.5172 -0.6840
11 5 20 0.0065 -1.1385
11 5 21 -1.1143 0.4197
11 5 22 0.1355 0.0333
11 5 23 -0.6779 -0.0804
11 5 24 0.1723 -1.6807
11 5 25 -0.2424 0.9667
11 5 26 -1.7076 0.5156
11 5 27 -0.1020 0.0113
11 5 28 -0.7420 -0.4931
11 5 29 1.1722 0.2850
11 5 30 -1.3763 -0.0014
11 5 31 0.6539 0.0840
11 5 32 -1.6876 -0.5062
11 5 33 0.1172 0.2711
11 5 34 0.0804 -0.3683
11 5 35 0.0171 -0.3499
11 5 36 -0.5668 -0.5404
11 6 0 -0.2260 -0.0111
11 6 1 -0.3356 0.1273
11 6 2 0.1689 0.8582
11 6 3 1.2666 -0.0273
11 6 4 0.2324 -1.3214
11 6 5 0.2681 0.2291
11 6 6 -0.1257 1.4333
11 6 7 -0.5986 0.2506
11 6 8 0.2987 -0.6262
11 6 9 0.7678 1.0759
11 6 10 -0.8170 -0.5138
11 6 11 -0.9780 0.6839
11 6 12 -0.8706 0.5201
11 6 13 0.5361 0.7662
11 6 14 0.4291 -0.2816
11 6 15 0.0812 -0.2921
11 6 16 -0.5402 0.8924
11 6 17 -0.6064 -0.1082
11 6 18 1.3425 0.8357
11 6 19 -0.4498 -0.4706
11 6 20 -0.1579 0.2968
11 6 21 0.5247 0.1500
11 6 22 -0.1275 0.5826
11 6 23 0.0621 -1.1227
11 6 24 -0.8607 -0.3768
11 6 25 0.3275 0.3681
11 6 26 -1.0221 1.1177
11 6 27 0.0014 -1.2356
11 6 28 -0.1472 0.1511
11 6 29 -0.9061 -0.5177
11 6 30 -0.0859 0.2314
11 6 31 -0.8237 -1.0506
11 6 32 -0.0953 0.8877
11 6 33 0.1071 0.3910
11 6 34 0.1725 -0.0033
11 6 35 -0.4502 -0.8593
11 7 0 -1.7484 0.0088
11 7 1 -0.1688 -0.2979
11 7 2 0.9845 0.9802
11 7 3 -0.6190 -0.3290
11 7 4 -0.6754 -0.4581
11 7 5 -0.3378 -0.0971
11 7 6 -0.2545 0.2383
11 7 7 0.2231 -1.1301
11 7 8 0.1995 -0.8124
11 7 9 0.1491 0.7718
11 7 10 -1.4159 -0.2155
11 7 11 1.3284 -0.2137
11 7 12 0.1194 0.8076
11 7 13 0.1418 -0.4077
11 7 14 -0.0100 0.6155
11 7 15 0.1387 0.0411
11 7 16 -0.0488 -0.3041
11 7 17 -0.0247 0.9067
11 7 18 0.6929 0.0541
11 7 19 -0.7824 0.9502
11 7 20 0.2861 -1.0847
11 7 21 0.6116 0.8726
11 7 22 0.0393 -0.0394
11 7 23 -1.2493 -0.5585
11 7 24 0.7224 -0.3222
11 7 25 0.2378 -0.5214
11 7 26 1.0316 -0.4395
11 7 27 -0.2856 -1.1718
11 7 28 0.5365 -0.4844
11 7 29 -0.1276 -0.4950
11 7 30 0.7927 -1.1067
11 7 31 0.3309 -0.1990
11 7 32 0.6871 -0.1131
11 8 0 -0.2581 0.0038
11 8 1 1.0768 -0.1465
11 8 2 1.3122 0.0911
11 8 3 -0.6850 0.2185
11 8 4 0.8419 0.2602
11 8 5 1.7413 1.6313
11 8 6 -0.3839 -1.3200
11 8 7 0.1958 -0.3518
11 8 8 0.2226 1.6993
11 8 9 -0.5292 -0.1928
11 8 10 0.1714 -0.6705
11 8 11 0.3390 -1.1264
11 8 12 0.0445 0.4749
11 8 13 -3.0774 -0.2787
11 8 14 1.2210 0.5957
11 8 15 -0.3560 -0.2424
11 8 16 -0.3752 -0.9598
11 8 17 -0.8948 0.9644
11 8 18 -0.0819 0.4289
11 8 19 -0.2645 -1.1362
11 8 20 -0.7913 -0.4965
11 8 21 0.8132 0.3086
11 8 22 -0.6688 0.9906
11 8 23 -0.0416 0.3129
11 8 24 0.8640 -0.0917
11 8 25 0.9468 0.9989
11 8 26 0.2120 0.0808
11 8 27 -0.2557 1.3318
11 8 28 -0.0721 0.3210
11 8 29 0.5681 0.6438
11 9 0 -1.0688 0.0277
11 9 1 -1.7395 1.5437
11 9 2 -1.4114 -0.4096
11 9 3 -0.1866 -0.0924
11 9 4 -0.0411 0.7937
11 9 5 -0.8061 0.0311
11 9 6 -1.6897 -1.2410
11 9 7 -1.2263 0.9260
11 9 8 1.0698 3.9060
11 9 9 0.2389 -1.5950
11 9 10 1.0386 -2.1374
11 9 11 0.2602 1.6110
11 9 12 -1.2104 -0.0108
11 9 13 -0.4926 0.5859
11 9 14 0.3988 -1.2961
11 9 15 1.8076 -0.4131
11 9 16 -2.3575 -1.3295
11 9 17 1.3127 0.9443
11 9 18 -0.3287 -0.5858
11 9 19 0.0139 -1.5040
11 9 20 -0.4789 -0.7590
11 9 21 0.7420 0.6009
11 9 22 -0.6020 -0.3496
11 9 23 -0.5234 -0.6856
11 9 24 -0.1096 -0.8427
11 9 25 0.1322 0.1187
11 9 26 -0.9133 0.6162
11 10 0 -1.6066 -0.0064
11 10 1 -2.3414 -0.9248
11 10 2 2.6111 0.3655
11 10 3 3.1509 -2.8653
11 10 4 -1.2804 -0.0808
11 10 5 -0.6720 -1.3112
11 10 6 -0.1578 -1.6522
11 10 7 0.0258 2.1934
11 10 8 -0.0784 0.8872
11 10 9 0.3580 -3.1011
11 10 10 -0.6985 -2.2790
11 10 11 0.1096 3.1411
11 10 12 -0.4838 1.2534
11 10 13 0.7083 -1.1902
11 10 14 0.7958 0.5324
11 10 15 0.1894 -1.3926
11 10 16 0.5393 0.9588
11 10 17 0.3049 0.2730
11 10 18 0.8110 1.0280
11 10 19 -1.0728 -1.1534
11 10 20 1.9423 1.2259
11 10 21 0.8256 -0.0803
11 11 0 -3.3976 -0.0279
11 11 1 -0.0057 1.8723
11 11 2 3.3265 0.0008
11 11 3 0.0110 -0.7772
11 11 4 -2.0166 0.0107
11 11 5 0.0060 0.9767
11 11 6 2.8454 0.0013
11 11 7 -0.0060 1.4226
11 11 8 -0.4277 -0.0076
11 11 9 -0.0018 -3.5101
11 11 10 -0.4778 0.0016
11 11 12 0.6924 0.0084
11 11 13 0.0033 -0.9557
11 11 14 0.0607 -0.0022
12 0 0 -0.0693 0.0069
12 0 1 0.8957 -0.8376
12 0 2 0.0021 -0.5948
12 0 3 0.5122 0.4894
12 0 4 0.0356 0.0014
12 0 5 0.4602 -0.4625
12 0 6 0.0006 0.3212
12 0 7 0.1779 0.1885
12 0 8 0.1121 -0.0052
12 0 9 -0.6193 0.6087
12 0 10 -0.0004 1.6334
12 0 11 0.0216 0.0122
12 0 12 -0.1866 0.0051
12 0 13 0.5868 -0.5796
12 0 14 0.0009 0.4506
12 0 15 -0.7550 -0.7509
12 0 16 0.5184 -0.0041
12 0 17 0.6167 -0.6223
12 0 18 -0.0027 0.9327
12 0 19 -1.1690 -1.1697
12 0 20 -0.1026 0.0019
12 0 21 0.3105 -0.3123
12 0 22 0.0012 -0.0835
12 0 23 -0.3509 -0.3475
12 0 24 -0.6478 0.0048
12 0 25 0.2517 -0.2517
12 0 26 -0.0008 -2.0692
12 0 27 -0.4351 -0.4363
12 0 28 1.5012 -0.0040
12 0 29 -0.0220 0.0228
12 0 30 0.0010 1.6456
12 0 31 0.5575 0.5602
12 0 32 0.9996 0.0084
12 0 33 0.7637 -0.7598
12 0 34 -0.0013 2.2277
12 0 35 0.5074 0.5199
12 0 36 -0.1362 0.0062
12 0 37 0.4794 -0.4718
12 1 0 0.6407 0.0495
12 1 1 -0.0541 -0.4058
12 1 2 0.3034 0.3095
12 1 3 -0.2261 0.1915
12 1 4 0.6852 -0.4282
12 1 5 -0.6269 -1.2286
12 1 6 -0.7307 -0.1054
12 1 7 0.0578 -1.2339
12 1 8 -0.2175 -1.3057
12 1 9 0.1387 -0.2442
12 1 10 -0.4109 -0.0071
12 1 11 -0.0171 -0.2472
12 1 12 -0.0632 -1.3369
12 1 13 0.6875 0.3813
12 1 14 0.0691 0.3456
12 1 15 0.2215 0.9765
12 1 16 1.5451 -0.4198
12 1 17 0.7675 1.7591
12 1 18 0.1804 0.8610
12 1 19 0.2794 -0.0933
12 1 20 0.4921 0.2320
12 1 21 0.0028 1.4162
12 1 22 1.5871 1.3964
12 1 23 0.7544 -0.5068
12 1 24 0.2962 1.8716
12 1 25 -0.6933 -0.1617
12 1 26 0.3942 0.2440
12 1 27 0.6005 -0.5225
12 1 28 0.1423 0.8104
12 1 29 -0.6313 0.0166
12 1 30 -1.3345 0.7010
12 1 31 -0.5368 -0.6813
12 1 32 -0.6668 -1.3364
12 1 33 -0.9899 0.5558
12 1 34 -0.0161 0.8696
12 1 35 -0.7004 0.1807
12 1 36 0.6450 -0.4655
12 1 37 -0.4447 0.3281
12 2 0 0.5080 -0.0225
12 2 1 0.8651 0.7172
12 2 2 0.4655 0.3138
12 2 3 0.9300 0.4060
12 2 4 0.8442 0.5434
12 2 5 0.4386 1.0872
12 2 6 1.3412 0.4355
12 2 7 1.1804 -0.3794
12 2 8 1.0155 0.5190
12 2 9 0.2736 0.7693
12 2 10 0.2370 0.8358
12 2 11 -0.5165 -0.6577
12 2 12 0.2691 0.1324
12 2 13 -0.1609 -0.1338
12 2 14 -1.2270 1.2238
12 2 15 -0.6190 -0.6419
12 2 16 -0.5496 0.2281
12 2 17 -0.5341 -0.3810
12 2 18 -1.1098 -0.1783
12 2 19 -1.1220 -0.4567
12 2 20 -0.8177 0.0686
12 2 21 -1.0847 0.6690
12 2 22 1.2896 -1.5445
12 2 23 -0.3073 0.9393
12 2 24 -1.2477 -0.3470
12 2 25 -1.6094 1.5522
12 2 26 1.5977 -1.1930
12 2 27 0.9236 1.0296
12 2 28 -0.1572 -1.2624
12 2 29 -0.7018 1.3667
12 2 30 1.3240 -0.8904
12 2 31 -0.2470 -0.7229
12 2 32 0.6844 -0.9497
12 2 33 -0.4771 1.0257
12 2 34 0.0594 -0.6232
12 2 35 -0.3615 -0.8806
12 2 36 0.0132 -0.3042
12 3 0 0.6581 0.0114
12 3 1 -0.1788 0.0941
12 3 2 -2.1161 -0.2827
12 3 3 -1.3079 1.0429
12 3 4 -1.1764 1.1720
12 3 5 -1.0819 0.8410
12 3 6 0.1337 -1.1654
12 3 7 -0.7123 0.5835
12 3 8 -0.7952 0.4808
12 3 9 -0.5585 0.8347
12 3 10 -0.0989 -0.9388
12 3 11 -0.2760 -0.3328
12 3 12 0.8610 -0.6240
12 3 13 -0.4443 -0.1607
12 3 14 -0.3376 -0.1163
12 3 15 -0.4939 -0.0939
12 3 16 0.6385 -0.9252
12 3 17 0.1151 -0.5463
12 3 18 -0.2525 -0.5904
12 3 19 0.0962 0.9222
12 3 20 -0.4162 0.3751
12 3 21 0.5568 -1.1453
12 3 22 -0.8673 -1.1057
12 3 23 0.8909 0.8462
12 3 24 -2.5198 0.3914
12 3 25 0.6389 -0.2597
12 3 26 0.8309 0.6790
12 3 27 0.6053 -0.7323
12 3 28 -2.4732 0.5368
12 3 29 0.8046 0.7964
12 3 30 0.6056 0.9741
12 3 31 1.2736 -0.8122
12 3 32 -0.9048 1.2772
12 3 33 1.3074 0.7287
12 3 34 -0.8302 -0.5003
12 3 35 0.7253 -0.3842
12 4 0 1.9416 0.0107
12 4 1 -0.9031 -1.5202
12 4 2 -1.1839 -0.6108
12 4 3 0.5366 0.8988
12 4 4 0.1351 -0.6973
12 4 5 0.5748 -2.7054
12 4 6 0.6900 -0.5234
12 4 7 0.2984 0.2016
12 4 8 -1.0777 1.2609
12 4 9 0.8304 -0.6444
12 4 10 0.8050 -0.2114
12 4 11 1.7791 0.1309
12 4 12 0.7055 -0.1601
12 4 13 0.6221 0.4144
12 4 14 -0.0150 0.1844
12 4 15 1.1564 0.0930
12 4 16 0.9043 -0.5659
12 4 17 0.1881 -0.2997
12 4 18 -0.0039 -0.1727
12 4 19 0.5560 0.4827
12 4 20 0.5238 -0.0150
12 4 21 -1.0688 -2.2099
12 4 22 0.2379 0.0093
12 4 23 -0.3850 0.5334
12 4 24 -0.2034 -0.5736
12 4 25 0.1992 -1.6281
12 4 26 0.4888 0.5525
12 4 27 -1.7717 -0.9201
12 4 28 -2.0460 -0.4942
12 4 29 0.5246 0.1882
12 4 30 0.6674 -0.6521
12 4 31 -1.1157 -0.6467
12 4 32 -0.5820 0.1077
12 4 33 -0.9862 0.0798
12 4 34 0.1683 -0.1441
12 5 0 0.8116 -0.0219
12 5 1 -0.5328 -0.5001
12 5 2 -0.1612 1.3024
12 5 3 1.0306 1.9745
12 5 4 0.2618 -1.0342
12 5 5 0.4480 -1.5912
12 5 6 0.4909 0.8839
12 5 7 -0.9804 2.2433
12 5 8 -1.2827 -0.1464
12 5 9 -0.6322 0.5832
12 5 10 0.3721 0.2880
12 5 11 -0.5419 0.9292
12 5 12 -1.1393 0.8426
12 5 13 -1.3761 1.0692
12 5 14 -0.6946 0.9381
12 5 15 0.6747 -0.0822
12 5 16 0.1711 0.8451
12 5 17 -0.6145 0.1268
12 5 18 0.5789 0.0932
12 5 19 1.0412 0.9316
12 5 20 -0.2975 0.0675
12 5 21 0.6598 -0.5732
12 5 22 0.7735 1.1321
12 5 23 0.9903 0.8331
12 5 24 0.1272 -1.4238
12 5 25 1.3541 -0.6589
12 5 26 0.6630 1.4700
12 5 27 -0.8900 -0.0996
12 5 28 1.1435 0.0516
12 5 29 1.0024 -0.4348
12 5 30 1.1681 0.1598
12 5 31 -0.4536 -0.6168
12 5 32 0.2690 0.3849
12 6 0 -0.8950 -0.0104
12 6 1 -0.6592 -0.6497
12 6 2 -0.0518 1.3269
12 6 3 -0.1140 0.9466
12 6 4 -0.2448 -0.7013
12 6 5 0.0101 -1.4490
12 6 6 -0.6616 1.2448
12 6 7 -0.6432 0.0274
12 6 8 -0.7700 -1.1605
12 6 9 0.4197 -1.3815
12 6 10 -0.6880 -0.2014
12 6 11 -0.1706 -1.7479
12 6 12 -0.6030 -0.0171
12 6 13 -1.3547 -0.6896
12 6 14 0.1976 -0.4243
12 6 15 0.4313 -0.2807
12 6 16 -0.2642 -0.2441
12 6 17 -0.9297 -0.4689
12 6 18 0.4049 -0.1678
12 6 19 -0.5865 1.0584
12 6 20 -0.8581 -0.0931
12 6 21 0.5137 -0.3766
12 6 22 0.9824 1.3113
12 6 23 -1.4858 -0.2203
12 6 24 0.0516 -0.5996
12 6 25 -0.2791 0.3441
12 6 26 0.4896 0.7034
12 6 27 -0.6581 0.2835
12 6 28 0.3054 -0.8713
12 6 29 -0.3962 0.6559
12 6 30 -0.6909 -0.7768
12 7 0 -0.9431 -0.0197
12 7 1 -0.6629 -0.5319
12 7 2 1.9889 -0.3826
12 7 3 -0.6049 0.0998
12 7 4 0.4766 -1.7770
12 7 5 0.1129 -0.2156
12 7 6 0.5010 0.1886
12 7 7 -0.0894 -0.9794
12 7 8 2.0520 -0.1518
12 7 9 0.1596 -0.0701
12 7 10 0.7947 -0.3174
12 7 11 0.4908 -0.6369
12 7 12 1.1457 -0.2212
12 7 13 -1.1900 0.4893
12 7 14 0.3670 -0.1887
12 7 15 0.7467 1.2314
12 7 16 -1.0126 -0.9335
12 7 17 -0.0804 -0.4109
12 7 18 -0.6140 1.2201
12 7 19 -0.4062 0.6486
12 7 20 -0.8021 -0.7909
12 7 21 0.8002 -0.6718
12 7 22 -0.0193 0.0217
12 7 23 -1.1362 0.7648
12 7 24 0.0508 -0.4132
12 7 25 0.8166 0.9271
12 7 26 0.6894 -0.5085
12 7 27 0.7944 0.3524
12 7 28 -0.4166 0.3313
12 8 0 -0.8052 0.0087
12 8 1 0.8856 1.9226
12 8 2 0.7835 0.9184
12 8 3 0.3424 0.0809
12 8 4 -0.6361 0.3323
12 8 5 1.3246 1.6254
12 8 6 -0.7687 0.0632
12 8 7 -0.1362 -0.4228
12 8 8 0.3433 1.7335
12 8 9 0.1210 1.9650
12 8 10 0.1692 -1.9957
12 8 11 1.4554 0.6907
12 8 12 -0.2714 -0.3976
12 8 13 0.3642 -0.0123
12 8 14 -0.5308 -0.2507
12 8 15 1.6974 -0.6570
12 8 16 -0.4019 -1.9320
12 8 17 0.1028 -1.0823
12 8 18 0.8193 1.5537
12 8 19 -0.2614 -0.2391
12 8 20 0.6922 -1.2377
12 8 21 -0.0569 -0.3827
12 8 22 -0.1967 0.7370
12 8 23 -0.6568 0.6935
12 8 24 -1.0014 -0.0691
12 9 0 -0.8830 0.0188
12 9 1 -0.5241 -0.7489
12 9 2 -2.3845 0.6946
12 9 3 0.4169 -2.1408
12 9 4 0.4688 -0.1500
12 9 5 -0.4524 1.0259
12 9 6 -0.0031 -1.8675
12 9 7 -0.9212 0.0077
12 9 8 -0.5755 2.4390
12 9 9 0.1159 0.2662
12 9 10 -0.5473 -1.9031
12 9 11 0.0355 0.2545
12 9 12 -0.3132 2.8879
12 9 13 -0.0257 -0.4287
12 9 14 0.8073 2.3512
12 9 15 0.2265 -0.9025
12 9 16 1.0396 -0.0011
12 9 17 -0.5415 0.2190
12 9 18 0.8395 1.8357
12 9 19 -0.1361 -0.5408
12 9 20 -0.2457 -0.9720
12 10 0 2.5907 -0.0057
12 10 1 -2.7999 0.5422
12 10 2 0.6621 0.8280
12 10 3 1.1296 -0.9207
12 10 4 0.3897 -0.2495
12 10 5 -1.5610 0.4275
12 10 6 0.3339 -0.5521
12 10 8 -0.6939 2.0844
12 10 9 0.4595 -2.0425
12 10 10 -0.2961 -2.0054
12 10 11 -1.2136 0.2943
12 10 12 0.3841 0.9950
12 10 13 -1.0350 0.3555
13 0 1 -0.1621 -0.1421
13 0 2 -0.2828 0.0263
13 0 3 -0.1218 0.1265
13 0 4 -0.0085 1.6755
13 0 5 0.8378 0.8355
13 0 6 0.4192 -0.0074
13 0 7 0.0603 -0.0554
13 0 8 0.0037 -0.6745
13 0 9 0.4592 0.4590
13 0 10 1.0103 0.0031
13 0 11 -0.5949 0.5877
13 0 12 -0.0001 -0.8383
13 0 13 -0.7113 -0.7089
13 0 14 0.0612 0.0019
13 0 15 -0.8565 0.8589
13 0 16 0.0011 -0.3094
13 0 17 -0.2525 -0.2568
13 0 18 0.0117 -0.0032
13 0 19 0.3312 -0.3292
13 0 20 0.0008 -1.1038
13 0 21 -1.0699 -1.0654
13 0 22 0.6187 -0.0025
13 0 23 0.8965 -0.9009
13 0 24 -0.0014 0.4588
13 0 25 0.6093 0.6003
13 0 26 -0.5253 -0.0006
13 0 27 0.2365 -0.2400
13 0 28 0.0031 0.6403
13 0 29 1.2345 1.2399
13 0 30 -0.5765 -0.0070
13 0 31 -1.0304 1.0232
13 0 32 -0.0057 -0.3179
13 1 0 -0.2498 -0.0296
13 1 1 -0.4681 -0.1313
13 1 2 -0.3060 -0.5011
13 1 3 -0.0997 0.7606
13 1 4 0.6917 -0.0639
13 1 5 0.5847 0.0011
13 1 6 0.2618 0.3547
13 1 7 -1.2190 0.5076
13 1 8 0.4170 0.5835
13 1 9 1.1226 0.0212
13 1 10 0.7853 1.1879
13 1 11 0.1911 0.2071
13 1 12 -0.6303 0.1148
13 1 13 0.5398 -0.7040
13 1 14 -0.7088 0.3708
13 1 15 0.0706 0.1510
13 1 16 -0.2044 -0.1959
13 1 17 -0.6428 0.0709
13 1 18 -0.1431 0.3628
13 1 19 -0.4375 0.2688
13 1 20 -1.0862 -0.8441
13 1 21 -2.0224 0.8772
13 1 22 0.3446 -0.4127
13 1 23 1.0839 0.0396
13 1 24 -1.0655 -0.3984
13 1 25 -2.1533 0.5607
13 1 26 -1.2850 -0.6912
13 1 27 -0.0578 -0.3735
13 1 28 0.5895 0.4610
13 1 29 -0.3589 -0.7482
13 1 30 -0.1801 0.4705
13 1 31 -0.0223 0.0453
13 1 32 0.3572 -0.4577
13 2 0 -0.4052 0.0166
13 2 1 -0.0858 -0.0025
13 2 2 -0.2682 0.7861
13 2 3 -1.2542 0.0626
13 2 4 -0.6978 -0.1193
13 2 5 -0.8069 0.7197
13 2 6 -1.8388 0.9111
13 2 7 -1.4766 0.2526
13 2 8 -0.7872 -0.9172
13 2 9 0.0141 0.5062
13 2 10 -0.1565 -0.0146
13 2 11 -0.8230 0.3381
13 2 12 0.4425 -0.6569
13 2 13 -0.4284 -0.3613
13 2 14 1.2273 -0.8470
13 2 15 0.2583 0.3832
13 2 16 0.8510 -0.9988
13 2 17 1.0776 -0.3326
13 2 18 0.6909 -1.4934
13 2 19 1.4135 0.0190
13 2 20 -1.2042 0.0676
13 2 21 1.8904 -0.2051
13 2 22 0.7829 -0.9047
13 2 23 2.1871 -1.0776
13 2 24 -1.2319 0.8313
13 2 25 -0.6932 -1.2037
13 2 26 0.1768 0.3093
13 2 27 1.5094 -0.5038
13 2 28 -0.5210 -0.9945
13 2 29 -0.8043 -0.6623
13 2 30 -0.8659 0.7170
13 2 31 0.6281 0.5140
13 2 32 -0.5362 -1.0534
13 3 0 0.9590 0.0267
13 3 1 1.2220 -0.5201
13 3 2 -0.2631 -1.5663
13 3 3 0.2181 -1.4477
13 3 4 0.4992 -1.1790
13 3 5 1.0549 -0.8173
13 3 6 -0.4273 -1.2621
13 3 7 0.9349 -2.2098
13 3 8 -0.0943 -0.2744
13 3 9 0.4774 0.2784
13 3 10 -0.4778 -0.0484
13 3 11 0.4591 0.4386
13 3 12 -0.6799 -0.1741
13 3 13 0.8192 0.3682
13 3 14 -0.7155 0.7305
13 3 15 0.9463 1.1386
13 3 16 -1.0963 0.6218
13 3 17 0.8768 -0.5192
13 3 18 -0.6954 1.4979
13 3 19 -0.4745 -0.4298
13 3 20 0.5659 2.6438
13 3 21 -0.1515 -1.3393
13 3 22 0.9603 0.1113
13 3 23 -1.2942 -0.0782
13 3 24 1.1905 1.0484
13 3 25 -0.5145 -0.4590
13 3 26 2.1400 0.4765
13 3 27 0.4918 0.2972
13 3 28 0.2262 -1.4343
13 3 29 -1.1236 0.1273
13 3 30 1.4411 1.3985
13 3 31 0.4398 -0.9697
13 4 0 0.6681 -0.0132
13 4 1 0.6581 0.2245
13 4 2 -0.4602 0.4100
13 4 3 0.6669 1.5709
13 4 4 1.2824 2.4560
13 4 5 -0.1493 0.0714
13 4 6 1.3869 -0.1607
13 4 7 0.1685 0.4855
13 4 8 0.8420 1.4456
13 4 9 -1.3008 0.1879
13 4 10 0.1911 0.2986
13 4 11 -0.3935 -0.5454
13 4 12 -0.2050 0.8111
13 4 13 -0.3757 -0.6875
13 4 14 -0.7024 1.6639
13 4 15 -1.0366 -1.1779
13 4 16 0.5504 0.2023
13 4 17 -1.3449 0.1159
13 4 18 0.6556 -0.3336
13 4 19 -0.5742 -0.1082
13 4 20 1.3080 -0.0564
13 4 21 -0.6019 0.7819
13 4 22 -0.2982 -1.5360
13 4 23 0.1040 2.3382
13 4 24 0.2109 -0.6126
13 4 25 0.6894 0.2946
13 4 26 0.1351 0.1477
13 4 27 0.2909 0.8695
13 4 28 -0.9659 -0.4470
13 4 29 -0.0169 0.8154
13 5 0 -0.3295 0.0205
13 5 1 -0.5716 -1.0793
13 5 2 -0.1366 -0.3398
13 5 3 -1.1920 1.0012
13 5 4 -0.8997 0.1744
13 5 5 -0.8980 -1.1580
13 5 6 -0.3071 -1.1352
13 5 7 0.3374 0.7821
13 5 8 -1.3200 -0.7814
13 5 9 -0.1541 -0.6294
13 5 10 -0.4165 -1.2299
13 5 11 0.3588 -0.9208
13 5 12 1.1953 -1.3404
13 5 13 -0.7532 -0.1875
13 5 14 -0.4969 -0.9687
13 5 15 -0.1015 -0.3042
13 5 16 1.0079 -0.0300
13 5 17 -0.2273 1.1754
13 5 18 -0.2708 -1.4394
13 5 19 0.4267 0.5499
13 5 20 -1.4174 1.0536
13 5 21 -0.3017 0.0181
13 5 22 -0.3909 0.3328
13 5 23 -0.2285 0.5472
13 5 24 -0.8564 0.2970
13 5 25 -0.3876 -0.9981
13 5 26 -0.2356 0.9685
13 5 27 -0.3103 0.5612
13 5 28 -0.9639 0.1046
13 6 0 0.5784 0.0075
13 6 1 -0.2142 0.1955
13 6 2 1.1835 -0.7111
13 6 3 0.0486 0.5634
13 6 4 0.2538 -0.1827
13 6 5 1.1164 -0.5738
13 6 6 0.6626 -0.0389
13 6 7 -0.0087 -0.5375
13 6 8 0.9133 0.6839
13 6 9 0.7907 0.3963
13 6 10 0.9557 0.4583
13 6 11 1.6242 -0.3701
13 6 12 1.8629 -0.3215
13 6 13 -0.6418 0.6978
13 6 14 -0.6518 -0.4539
13 6 15 1.5730 0.9569
13 6 16 0.6586 0.1516
13 6 17 -0.3555 -1.1832
13 6 18 -0.0131 -0.7992
13 6 19 -0.3404 0.5747
13 6 20 -0.5123 0.4896
13 6 21 0.3845 -1.1010
13 6 22 0.7585 -0.7308
13 6 23 -0.5558 0.2121
13 6 24 -0.7124 -0.8616
13 6 25 0.0591 -0.1482
13 7 0 -1.7841 -0.0215
13 7 1 -0.4284 0.6400
13 7 2 -0.3045 0.2273
13 7 3 1.4051 0.5620
13 7 4 -0.2181 0.6075
13 7 5 0.9836 1.1450
13 7 6 -0.5192 -0.3824
13 7 7 -0.7179 0.6678
13 7 8 0.4833 1.5064
13 7 9 -0.4166 2.7068
13 7 10 -0.4834 -0.1563
13 7 11 0.5626 0.5021
13 7 12 -0.8561 1.1333
13 7 13 -1.0360 0.5836
13 7 14 -0.5552 0.9450
13 7 15 1.3257 0.4258
13 7 16 -0.6331 -0.7436
13 7 17 -0.5345 -1.9404
13 7 18 0.0588 0.2271
13 7 19 0.1256 1.0112
13 7 20 0.0316 -0.5848
13 7 21 0.9632 -0.9481
13 7 22 -0.0200 -0.3424
13 8 0 -1.6177 -0.0061
13 8 1 -1.0686 -0.8439
13 8 2 -0.1980 0.9144
13 8 3 -0.9608 -0.9661
13 8 4 -0.5385 0.0292
13 8 5 -1.7201 -0.3238
13 8 6 -0.7381 -0.3960
13 8 7 -0.5200 -1.1493
13 8 8 -1.2089 1.0659
13 8 9 -0.4737 -0.4038
13 8 10 -0.8436 -1.4546
13 8 11 -0.5297 -1.2901
13 8 12 -0.9789 1.0492
13 8 13 -0.0197 -0.2509
13 8 14 1.2971 0.9383
13 8 15 -0.0979 0.6436
13 8 16 0.3387 -0.3043
13 8 17 0.4077 0.0593
13 9 0 2.7424 -0.0024
13 9 1 0.4104 -0.3560
13 9 2 1.1580 0.2880
13 9 3 0.6727 -0.4976
13 9 4 0.2637 -1.6144
13 9 5 0.1603 0.2685
13 9 6 0.4005 -0.4743
13 9 7 1.1101 -0.7537
13 9 8 -0.4049 0.1089
13 9 9 0.3041 -0.1455
13 9 10 0.7486 -1.6038
14 0 0 1.3061 -0.0022
14 0 1 -0.2875 0.2625
14 0 2 0.0000 -0.6628
14 0 3 0.0443 0.0473
14 0 4 -0.5960 0.0031
14 0 5 0.3007 -0.3048
14 0 6 0.0003 0.4977
14 0 7 -0.5656 -0.5700
14 0 8 -2.4614 -0.0015
14 0 9 0.1659 -0.1578
14 0 10 0.0026 1.0102
14 0 11 0.0736 0.0717
14 0 12 0.3633 -0.0033
14 0 13 0.3938 -0.4010
14 0 14 0.0008 -1.1919
14 0 15 -0.1409 -0.1366
14 0 16 2.7868 0.0017
14 0 17 -0.1410 0.1440
14 0 18 -0.0034 -1.0978
14 0 19 1.0350 1.0321
14 0 20 1.8877 -0.0005
14 0 21 -1.3152 1.3157
14 0 22 0.0067 0.2888
14 0 23 1.3635 1.3709
14 0 24 1.4654 -0.0001
14 0 25 -0.8110 0.8190
14 0 26 0.0019 0.6977
14 0 27 -0.7413 -0.7407
14 1 0 0.1587 -0.0100
14 1 1 -0.3512 -0.5448
14 1 2 0.0764 0.4870
14 1 3 0.3552 0.9302
14 1 4 -0.4752 -0.0117
14 1 5 0.9312 -0.6448
14 1 6 1.1292 -0.2744
14 1 7 -0.9768 0.4260
14 1 8 -0.4656 -0.9467
14 1 9 -0.3337 0.0879
14 1 10 0.6715 -0.8035
14 1 11 -0.4005 -0.4741
14 1 12 0.9547 0.5896
14 1 13 -1.1743 0.5497
14 1 14 -1.2488 -0.2133
14 1 15 1.2200 0.5945
14 1 16 0.0624 0.7982
14 1 17 -0.2638 -0.1112
14 1 18 -1.2355 -0.9182
14 1 19 2.1037 0.2216
14 1 20 -1.3879 0.2192
14 1 21 -1.7025 -0.6074
14 1 22 -0.3583 -0.2920
14 1 23 1.6294 -0.9696
14 1 24 0.1548 0.2750
14 1 25 -1.1447 0.3386
14 1 26 -0.2464 -0.1886
14 1 27 0.3600 -0.0201
14 2 0 -1.1009 0.0095
14 2 1 -0.0907 0.1839
14 2 2 0.1150 -0.0161
14 2 3 -0.7318 0.7218
14 2 4 -0.6044 -1.7344
14 2 5 1.0859 -1.4760
14 2 6 0.7650 0.3942
14 2 7 0.0335 -0.3294
14 2 8 -0.0093 0.0658
14 2 9 0.9206 -0.3802
14 2 10 0.1051 -0.7076
14 2 11 1.8318 0.3129
14 2 12 -0.3337 1.0803
14 2 13 -0.6736 -0.1103
14 2 14 -0.4035 -0.4464
14 2 15 1.1385 0.7028
14 2 16 -0.5103 1.7163
14 2 17 -0.8279 -1.2604
14 2 18 1.4993 1.2314
14 2 19 -0.1702 0.0072
14 2 20 -0.6871 1.7332
14 2 21 -1.1323 -0.1869
14 2 22 1.5302 -0.5599
14 2 23 -0.0819 0.0446
14 2 24 -0.6990 -0.0193
14 2 25 -0.5862 0.4994
14 2 26 -0.0816 -0.5657
14 3 0 -0.3039 -0.0308
14 3 1 0.5889 -0.6872
14 3 2 0.4563 1.6357
14 3 3 -0.0915 0.1178
14 3 4 0.7861 0.5751
14 3 5 0.7837 0.7710
14 3 6 0.3213 1.8663
14 3 7 -0.6767 0.7211
14 3 8 0.4083 0.7612
14 3 9 -0.5459 -0.1475
14 3 10 0.3812 0.2288
14 3 11 -0.0686 0.0823
14 3 12 -0.4471 0.7012
14 3 13 -0.9174 -2.2524
14 3 14 0.8822 0.3953
14 3 15 -1.1215 0.5842
14 3 16 0.4000 -1.1875
14 3 17 -0.9945 -0.6767
14 3 18 0.9819 -0.7832
14 3 19 -1.2066 1.0354
14 3 20 -0.0154 -1.4614
14 3 21 1.0181 0.9155
14 3 22 0.4289 -1.1537
14 3 23 -0.1068 0.3891
14 3 24 -0.7369 0.1628
14 3 25 1.2490 -0.3887
14 4 0 -0.0146 0.0064
14 4 1 -0.6226 0.1159
14 4 2 0.4169 -0.4389
14 4 3 -0.9533 -0.3337
14 4 4 -0.4607 -1.2851
14 4 5 -1.3839 0.5759
14 4 6 -1.6315 -0.8378
14 4 7 -0.1256 0.2253
14 4 8 -0.3993 -1.0170
14 4 9 -0.5529 0.3968
14 4 10 0.0743 -0.3275
14 4 11 -1.0052 0.9867
14 4 12 0.7365 -1.6466
14 4 13 0.1900 0.4930
14 4 14 0.3278 -0.1012
14 4 15 -0.1269 1.0368
14 4 16 0.2318 -2.1283
14 4 17 1.0405 1.3314
14 4 18 -1.1197 0.4858
14 4 19 1.1957 -0.1873
14 4 20 -0.7706 0.2449
14 4 21 0.8322 0.2660
14 4 22 -0.7447 1.1470
14 4 23 -0.6939 -0.6880
14 5 0 -0.5062 0.0268
14 5 1 0.5389 0.9271
14 5 2 0.8388 -0.2200
14 5 3 1.4372 -0.4925
14 5 4 -0.1585 -0.0757
14 5 5 0.9564 -0.0844
14 5 6 0.9203 0.4720
14 5 7 1.5062 -1.3537
14 5 8 0.3058 -0.2317
14 5 9 0.7720 -0.0833
14 5 10 -0.3489 0.8923
14 5 11 0.8606 -0.1142
14 5 12 0.5233 -0.3526
14 5 13 1.5810 0.7935
14 5 14 -1.8171 0.6165
14 5 15 0.3306 -0.6200
14 5 16 -0.3542 0.8821
14 5 17 -0.0390 -0.2217
14 5 18 -0.4845 0.3809
14 5 19 -0.3702 -1.9614
14 5 20 -0.4725 0.2450
14 5 21 -0.6267 -0.1773
14 6 0 -0.9700 -0.0017
14 6 1 -0.4247 0.2909
14 6 2 -1.0232 0.3253
14 6 3 -0.7124 -0.5112
14 6 4 -0.4640 0.4051
14 6 5 -0.3425 1.6961
14 6 6 0.6637 0.4688
14 6 7 -1.4566 -0.5114
14 6 8 -0.1474 0.0257
14 6 9 -0.6994 1.7569
14 6 10 -0.6508 0.9335
14 6 11 -0.2226 -0.5726
14 6 12 0.4402 0.4435
14 6 13 -0.5395 -0.2483
14 6 14 -1.3492 0.3474
14 6 15 0.2756 0.3212
14 6 16 1.0616 0.5426
14 6 17 0.1654 -0.5030
14 6 18 0.5954 -0.9725
14 7 0 1.3212 -0.0003
14 7 1 -1.1671 -0.5443
14 7 2 -0.0173 0.2590
14 7 3 0.4362 -1.2808
14 7 4 0.2841 0.2781
14 7 5 0.2769 0.7151
14 7 6 -1.2420 -0.5991
14 7 7 -0.1166 -1.6350
14 7 8 -0.9413 0.0190
14 7 9 0.1972 0.7221
14 7 10 -0.8463 -1.1202
14 7 11 0.0072 -1.6665
14 7 12 -0.2365 -0.7815
14 7 13 -1.4275 -0.7648
15 0 1 -0.7252 -0.7266
15 0 2 -1.0265 -0.0170
15 0 3 -0.2476 0.2437
15 0 4 0.0013 1.3130
15 0 5 -1.1902 -1.1913
15 0 6 1.3044 0.0072
15 0 7 -0.3735 0.3729
15 0 8 0.0056 -0.4467
15 0 9 -0.2341 -0.2256
15 0 10 0.6642 -0.0011
15 0 11 -0.2990 0.3060
15 0 12 -0.0011 -0.4011
15 0 13 1.7947 1.7940
15 0 14 -2.0318 -0.0018
15 0 15 -0.5963 0.5953
15 0 16 0.0023 1.5829
15 0 17 1.9336 1.9285
15 0 18 -2.5881 0.0001
15 0 19 0.2903 -0.2898
15 0 20 -0.0043 1.0825
15 1 0 0.9056 0.0173
15 1 1 -0.7769 -0.2451
15 1 2 0.8217 -0.8816
15 1 3 0.4264 1.3379
15 1 4 -0.6806 0.0746
15 1 5 -0.5649 -0.9764
15 1 6 -0.0062 -0.4187
15 1 7 0.8704 0.6440
15 1 8 -0.6285 -0.0584
15 1 9 0.6253 1.3132
15 1 10 -1.6219 0.1507
15 1 11 0.2506 -0.7948
15 1 12 1.3213 0.1494
15 1 13 -0.2185 0.2673
15 1 14 -1.9486 -0.7909
15 1 15 -0.6393 -1.6671
15 1 16 1.3596 1.3284
15 1 17 -1.4388 -1.6547
15 1 18 -0.5507 -0.7877
15 1 19 0.6292 -0.8340
15 1 20 1.2805 1.2126
15 2 0 -1.0335 -0.0169
15 2 1 0.0208 -1.3203
15 2 2 0.2202 -0.0796
15 2 3 1.0564 1.1649
15 2 4 -0.6004 0.4309
15 2 5 0.2975 -0.9760
15 2 6 1.0816 -0.1614
15 2 7 0.1244 -0.0428
15 2 8 0.1148 0.9983
15 2 9 -1.6159 0.7131
15 2 10 -0.9168 -0.5725
15 2 11 0.5538 -1.0392
15 2 12 0.7868 1.4313
15 2 13 -1.0864 -0.1384
15 2 14 -0.2501 -1.3860
15 2 15 0.6743 1.2056
15 2 16 0.3364 -0.0068
15 2 17 -1.1311 -0.1816
15 2 18 0.5611 -1.5533
15 2 19 0.3208 1.0553
15 3 0 0.6822 -0.0135
15 3 1 -0.8478 0.1148
15 3 2 0.6274 0.5991
15 3 3 -0.8824 1.7599
15 3 4 -0.2074 -0.5843
15 3 5 -0.3792 -1.0970
15 3 6 -0.4040 -0.7117
15 3 7 -0.1764 0.3160
15 3 8 -0.4799 0.0581
15 3 9 -0.2767 -0.4485
15 3 10 0.8413 -1.6577
15 3 11 0.6298 0.6961
15 3 12 -0.1076 0.3451
15 3 13 0.0865 -0.9008
15 3 14 0.4334 -0.2925
15 3 15 0.4652 1.5307
15 3 16 -0.4063 0.1784
15 3 17 1.2515 -1.0602
15 4 0 -1.2597 0.0019
15 4 1 -0.2409 -0.0275
15 4 2 -0.5144 0.8336
15 4 3 1.2335 0.3926
15 4 4 0.3084 -1.2163
15 4 5 0.6130 -0.9745
15 4 6 -0.1838 0.9709
15 4 7 0.8249 0.6291
15 4 8 0.1881 -0.0729
15 4 9 0.7944 -1.1343
15 4 10 -0.0937 0.3035
15 4 11 0.1065 0.5879
15 4 12 -0.9374 -0.5467
15 4 13 0.9840 -0.8052
15 4 14 -0.6266 0.9248
15 5 0 -0.1955 -0.0144
15 5 1 -0.2437 -0.2641
15 5 2 0.2029 1.0035
15 5 3 -0.4809 -0.5194
15 5 4 -0.1889 -0.6142
15 5 5 -1.1976 0.3239
15 5 6 0.1782 1.7702
15 5 7 -0.2063 0.5316
15 5 8 0.2389 -0.2632
15 5 9 -0.4718 0.0187
15 5 10 0.1686 1.6281
16 0 0 1.4979 0.0073
16 0 1 -0.1994 0.2124
16 0 2 0.0102 -1.4200
16 0 3 0.1090 0.1051
16 0 4 1.1525 -0.0031
16 0 5 -0.3385 0.3410
16 0 6 -0.0082 -1.5826
16 1 0 -0.7078 0.0099
16 1 1 -0.4165 0.3708
16 1 2 -1.1944 -0.6543
16 1 3 1.0181 0.3239
16 1 4 0.0879 1.6715
16 1 5 -0.3119 0.0478
0 0 0 0.0 0.0
;
_shelx_fab_checksum              535
_olex2_submission_special_instructions 'No special instructions were received'
####################################################################### 
# 
# This file contains crystal structure data downloaded from the 
# Cambridge Structural Database (CSD) hosted by the Cambridge 
# Crystallographic Data Centre (CCDC).
# 
# Full information about CCDC data access policies and citation 
# guidelines are available at http://www.ccdc.cam.ac.uk/access/V1 
# 
# Audit and citation data items may have been added by the CCDC. 
# Please retain this information to preserve the provenance of 
# this file and to allow appropriate attribution of the data. 
# 
#######################################################################

data_17
_database_code_depnum_ccdc_archive 'CCDC 2381133'
loop_
_audit_author_name
_audit_author_address
'Ying-Chun Chen'
;Sichuan University
China
;
_audit_update_record             
;
2024-09-01 deposited with the CCDC.	2025-01-16 downloaded from the CCDC.
;
_audit_creation_date             2023-07-11
_audit_creation_method           
;
Olex2 1.3
(compiled 2020.11.12 svn.r5f609507 for OlexSys, GUI svn.r6408)
;
_shelx_SHELXL_version_number     2014/7
_chemical_name_common            ?
_chemical_name_systematic        ?
_chemical_formula_moiety         'C43 H34 N2 O4'
_chemical_formula_sum            'C43 H34 N2 O4'
_chemical_formula_weight         642.72
_chemical_melting_point          ?
loop_
_atom_type_symbol
_atom_type_description
_atom_type_scat_dispersion_real
_atom_type_scat_dispersion_imag
_atom_type_scat_source
C C 0.0033 0.0016 'International Tables Vol C Tables 4.2.6.8 and 6.1.1.4'
H H 0.0000 0.0000 'International Tables Vol C Tables 4.2.6.8 and 6.1.1.4'
N N 0.0061 0.0033 'International Tables Vol C Tables 4.2.6.8 and 6.1.1.4'
O O 0.0106 0.0060 'International Tables Vol C Tables 4.2.6.8 and 6.1.1.4'

_shelx_space_group_comment       
;
The symmetry employed for this shelxl refinement is uniquely defined
by the following loop, which should always be used as a source of
symmetry information in preference to the above space-group names.
They are only intended as comments.
;
_space_group_crystal_system      monoclinic
_space_group_IT_number           15
_space_group_name_H-M_alt        'C 1 2/c 1'
_space_group_name_Hall           '-C 2yc'
loop_
_space_group_symop_operation_xyz
'x, y, z'
'-x, y, -z+1/2'
'x+1/2, y+1/2, z'
'-x+1/2, y+1/2, -z+1/2'
'-x, -y, -z'
'x, -y, z-1/2'
'-x+1/2, -y+1/2, -z'
'x+1/2, -y+1/2, z-1/2'

_cell_length_a                   21.731(4)
_cell_length_b                   9.1510(15)
_cell_length_c                   34.748(7)
_cell_angle_alpha                90
_cell_angle_beta                 107.204(9)
_cell_angle_gamma                90
_cell_volume                     6601(2)
_cell_formula_units_Z            8
_cell_measurement_reflns_used    3598
_cell_measurement_temperature    304(2)
_cell_measurement_theta_max      19.880
_cell_measurement_theta_min      2.454
_shelx_estimated_absorpt_T_max   0.996
_shelx_estimated_absorpt_T_min   0.990
_exptl_absorpt_coefficient_mu    0.083
_exptl_absorpt_correction_T_max  0.7456
_exptl_absorpt_correction_T_min  0.5155
_exptl_absorpt_correction_type   multi-scan
_exptl_absorpt_process_details   
;
SADABS-2016/2 (Bruker,2016/2) was used for absorption correction.
wR2(int) was 0.1035 before and 0.0608 after correction.
The Ratio of minimum to maximum transmission is 0.6914.
The \l/2 correction factor is Not present.
;
_exptl_absorpt_special_details   ?
_exptl_crystal_colour            'clear yellowish yellow'
_exptl_crystal_colour_lustre     clear
_exptl_crystal_colour_modifier   yellowish
_exptl_crystal_colour_primary    yellow
_exptl_crystal_density_diffrn    1.293
_exptl_crystal_density_meas      ?
_exptl_crystal_density_method    ?
_exptl_crystal_description       block
_exptl_crystal_F_000             2704
_exptl_crystal_size_max          0.12
_exptl_crystal_size_mid          0.07
_exptl_crystal_size_min          0.05
_exptl_transmission_factor_max   ?
_exptl_transmission_factor_min   ?
_diffrn_reflns_av_R_equivalents  0.1452
_diffrn_reflns_av_unetI/netI     0.1134
_diffrn_reflns_Laue_measured_fraction_full 0.991
_diffrn_reflns_Laue_measured_fraction_max 0.991
_diffrn_reflns_limit_h_max       25
_diffrn_reflns_limit_h_min       -25
_diffrn_reflns_limit_k_max       10
_diffrn_reflns_limit_k_min       -10
_diffrn_reflns_limit_l_max       41
_diffrn_reflns_limit_l_min       -41
_diffrn_reflns_number            34640
_diffrn_reflns_point_group_measured_fraction_full 0.991
_diffrn_reflns_point_group_measured_fraction_max 0.991
_diffrn_reflns_theta_full        24.990
_diffrn_reflns_theta_max         24.990
_diffrn_reflns_theta_min         1.962
_diffrn_ambient_temperature      304.0
_diffrn_detector_area_resol_mean ?
_diffrn_measured_fraction_theta_full 0.991
_diffrn_measured_fraction_theta_max 0.991
_diffrn_measurement_device_type  'Bruker APEX-II CCD'
_diffrn_measurement_method       '\f and \w scans'
_diffrn_radiation_type           MoK\a
_diffrn_radiation_wavelength     0.71073
_diffrn_source                   ?
_diffrn_source_current           1.4
_diffrn_source_power             0.07
_diffrn_source_voltage           50.0
_diffrn_standards_number         0
_reflns_Friedel_coverage         0.000
_reflns_Friedel_fraction_full    .
_reflns_Friedel_fraction_max     .
_reflns_number_gt                2485
_reflns_number_total             5737
_reflns_special_details          
;
 Reflections were merged by SHELXL according to the crystal
 class for the calculation of statistics and refinement.
 
 _reflns_Friedel_fraction is defined as the number of unique
 Friedel pairs measured divided by the number that would be
 possible theoretically, ignoring centric projections and
 systematic absences.
;
_reflns_threshold_expression     'I > 2\s(I)'
_computing_cell_refinement       'SAINT V8.40B (?, 2016)'
_computing_data_collection       ?
_computing_data_reduction        'SAINT V8.40B (?, 2016)'
_computing_molecular_graphics    'Olex2 1.3 (Dolomanov et al., 2009)'
_computing_publication_material  'Olex2 1.3 (Dolomanov et al., 2009)'
_computing_structure_refinement  'SHELXL 2014/7 (Sheldrick, 2015)'
_computing_structure_solution    'SHELXT 2018/2 (Sheldrick, 2018)'
_refine_diff_density_max         0.244
_refine_diff_density_min         -0.248
_refine_diff_density_rms         0.062
_refine_ls_extinction_coef       0.0067(6)
_refine_ls_extinction_expression Fc^*^=kFc[1+0.001xFc^2^\l^3^/sin(2\q)]^-1/4^
_refine_ls_extinction_method     'SHELXL-2014/7 (Sheldrick 2014'
_refine_ls_goodness_of_fit_ref   1.025
_refine_ls_hydrogen_treatment    constr
_refine_ls_matrix_type           full
_refine_ls_number_parameters     445
_refine_ls_number_reflns         5737
_refine_ls_number_restraints     0
_refine_ls_R_factor_all          0.1959
_refine_ls_R_factor_gt           0.0831
_refine_ls_restrained_S_all      1.025
_refine_ls_shift/su_max          0.000
_refine_ls_shift/su_mean         0.000
_refine_ls_structure_factor_coef Fsqd
_refine_ls_weighting_details     
'w=1/[\s^2^(Fo^2^)+(0.1116P)^2^+2.8016P] where P=(Fo^2^+2Fc^2^)/3'
_refine_ls_weighting_scheme      calc
_refine_ls_wR_factor_gt          0.1892
_refine_ls_wR_factor_ref         0.2470
_refine_special_details          ?
_olex2_refinement_description    
;
1. Fixed Uiso
 At 1.2 times of:
  All C(H) groups, All C(H,H) groups
 At 1.5 times of:
  All C(H,H,H) groups
2.a Ternary CH refined with riding coordinates:
 C11(H11), C25(H25), C26(H26)
2.b Secondary CH2 refined with riding coordinates:
 C12(H12A,H12B)
2.c Aromatic/amide H refined with riding coordinates:
 C1(H1), C43(H43), C6(H6), C10(H10), C14(H14), C15(H15), C18(H18), C19(H19),
 C20(H20), C21(H21), C22(H22), C23(H23), C28(H28), C29(H29), C30(H30), C31(H31),
  C32(H32), C37(H37), C38(H38), C39(H39), C40(H40), C41(H41), C42(H42)
2.d Idealised Me refined as rotating group:
 C16(H16A,H16B,H16C), C35(H35A,H35B,H35C)
;
_atom_sites_solution_hydrogens   geom
_atom_sites_solution_primary     dual
_atom_sites_solution_secondary   ?
loop_
_atom_site_label
_atom_site_type_symbol
_atom_site_fract_x
_atom_site_fract_y
_atom_site_fract_z
_atom_site_U_iso_or_equiv
_atom_site_adp_type
_atom_site_occupancy
_atom_site_site_symmetry_order
_atom_site_calc_flag
_atom_site_refinement_flags_posn
_atom_site_refinement_flags_adp
_atom_site_refinement_flags_occupancy
_atom_site_disorder_assembly
_atom_site_disorder_group
O1 O 0.79343(13) 0.7417(3) 0.39989(9) 0.0620(9) Uani 1 1 d . . . . .
O2 O 0.53299(15) 0.4558(4) 0.36123(12) 0.0827(11) Uani 1 1 d . . . . .
O3 O 0.66403(19) 0.8653(5) 0.26126(11) 0.0940(12) Uani 1 1 d . . . . .
O4 O 0.64459(17) 0.8559(4) 0.49258(12) 0.0814(11) Uani 1 1 d . . . . .
N1 N 0.6153(2) 0.6444(5) 0.24095(13) 0.0804(13) Uani 1 1 d . . . . .
C2 C 0.63893(19) 0.7942(5) 0.42274(13) 0.0530(12) Uani 1 1 d . . . . .
N3 N 0.58458(19) 0.9942(5) 0.43989(14) 0.0684(12) Uani 1 1 d . . . . .
C1 C 0.6192(3) 0.2405(7) 0.2486(2) 0.0977(19) Uani 1 1 d . . . . .
H1 H 0.5952 0.1571 0.2389 0.117 Uiso 1 1 calc R U . . .
C43 C 0.5943(3) 0.3749(8) 0.23458(18) 0.0931(19) Uani 1 1 d . . . . .
H43 H 0.5541 0.3834 0.2155 0.112 Uiso 1 1 calc R U . . .
C3 C 0.6307(3) 0.4966(6) 0.24971(16) 0.0734(15) Uani 1 1 d . . . . .
C4 C 0.6917(2) 0.4855(6) 0.27857(15) 0.0660(14) Uani 1 1 d . . . . .
C5 C 0.7155(3) 0.6335(6) 0.28862(15) 0.0689(14) Uani 1 1 d . . . . .
C6 C 0.7649(2) 0.6897(6) 0.31692(16) 0.0695(14) Uani 1 1 d . . . . .
H6 H 0.7666 0.7911 0.3185 0.083 Uiso 1 1 calc R U . . .
C7 C 0.8169(2) 0.6118(5) 0.34582(16) 0.0619(13) Uani 1 1 d . . . . .
C8 C 0.8289(2) 0.6365(5) 0.38695(16) 0.0583(13) Uani 1 1 d . . . . .
C9 C 0.73534(19) 0.6964(5) 0.40528(13) 0.0530(12) Uani 1 1 d . . . . .
C10 C 0.7052(2) 0.5743(5) 0.39135(15) 0.0606(13) Uani 1 1 d . . . . .
H10 H 0.7234 0.5133 0.3763 0.073 Uiso 1 1 calc R U . . .
C11 C 0.6439(2) 0.5278(5) 0.39819(15) 0.0601(13) Uani 1 1 d . . . . .
H11 H 0.6515 0.4321 0.4114 0.072 Uiso 1 1 calc R U . . .
C12 C 0.5933(2) 0.5068(6) 0.35791(16) 0.0749(15) Uani 1 1 d . . . . .
H12A H 0.5865 0.5991 0.3436 0.090 Uiso 1 1 calc R U . . .
H12B H 0.6093 0.4374 0.3421 0.090 Uiso 1 1 calc R U . . .
C13 C 0.5127(2) 0.5137(6) 0.39193(18) 0.0697(14) Uani 1 1 d . . . . .
C14 C 0.4504(3) 0.4721(6) 0.3908(2) 0.0920(19) Uani 1 1 d . . . . .
H14 H 0.4255 0.4158 0.3696 0.110 Uiso 1 1 calc R U . . .
C15 C 0.4264(3) 0.5149(8) 0.4213(3) 0.106(2) Uani 1 1 d . . . . .
H15 H 0.3848 0.4880 0.4207 0.127 Uiso 1 1 calc R U . . .
C16 C 0.5561(3) 0.6963(7) 0.21332(17) 0.102(2) Uani 1 1 d . . . . .
H16A H 0.5537 0.8006 0.2155 0.153 Uiso 1 1 calc R U . . .
H16B H 0.5202 0.6521 0.2197 0.153 Uiso 1 1 calc R U . . .
H16C H 0.5548 0.6708 0.1863 0.153 Uiso 1 1 calc R U . . .
C17 C 0.6642(3) 0.7328(7) 0.26287(16) 0.0723(15) Uani 1 1 d . . . . .
C18 C 0.8547(3) 0.5065(6) 0.33483(18) 0.0785(16) Uani 1 1 d . . . . .
H18 H 0.8485 0.4869 0.3077 0.094 Uiso 1 1 calc R U . . .
C19 C 0.9008(3) 0.4312(6) 0.3634(2) 0.0867(18) Uani 1 1 d . . . . .
H19 H 0.9253 0.3606 0.3554 0.104 Uiso 1 1 calc R U . . .
C20 C 0.9110(2) 0.4586(6) 0.4034(2) 0.0817(17) Uani 1 1 d . . . . .
H20 H 0.9424 0.4066 0.4225 0.098 Uiso 1 1 calc R U . . .
C21 C 0.8753(2) 0.5627(5) 0.41558(16) 0.0654(14) Uani 1 1 d . . . . .
H21 H 0.8825 0.5827 0.4428 0.079 Uiso 1 1 calc R U . . .
C22 C 0.4628(3) 0.5965(7) 0.4524(2) 0.100(2) Uani 1 1 d . . . . .
H22 H 0.4464 0.6258 0.4730 0.120 Uiso 1 1 calc R U . . .
C23 C 0.5247(3) 0.6358(6) 0.45306(18) 0.0822(17) Uani 1 1 d . . . . .
H23 H 0.5495 0.6900 0.4748 0.099 Uiso 1 1 calc R U . . .
C24 C 0.5512(2) 0.5974(5) 0.42263(16) 0.0630(14) Uani 1 1 d . . . . .
C25 C 0.62016(19) 0.6306(5) 0.42586(14) 0.0573(13) Uani 1 1 d . . . . .
H25 H 0.6444 0.6011 0.4533 0.069 Uiso 1 1 calc R U . . .
C26 C 0.71372(19) 0.8022(5) 0.43140(13) 0.0515(12) Uani 1 1 d . . . . .
H26 H 0.7316 0.7651 0.4589 0.062 Uiso 1 1 calc R U . . .
C27 C 0.7394(2) 0.9578(5) 0.43249(16) 0.0572(13) Uani 1 1 d . . . . .
C28 C 0.7653(2) 1.0225(6) 0.46920(17) 0.0761(15) Uani 1 1 d . . . . .
H28 H 0.7668 0.9707 0.4925 0.091 Uiso 1 1 calc R U . . .
C29 C 0.7892(3) 1.1628(8) 0.4723(2) 0.0929(19) Uani 1 1 d . . . . .
H29 H 0.8069 1.2048 0.4975 0.112 Uiso 1 1 calc R U . . .
C30 C 0.7867(3) 1.2391(7) 0.4386(3) 0.0911(19) Uani 1 1 d . . . . .
H30 H 0.8027 1.3340 0.4408 0.109 Uiso 1 1 calc R U . . .
C31 C 0.7611(3) 1.1785(7) 0.4017(2) 0.0856(17) Uani 1 1 d . . . . .
H31 H 0.7594 1.2322 0.3787 0.103 Uiso 1 1 calc R U . . .
C32 C 0.7374(2) 1.0360(6) 0.39814(17) 0.0708(15) Uani 1 1 d . . . . .
H32 H 0.7204 0.9940 0.3728 0.085 Uiso 1 1 calc R U . . .
C33 C 0.60316(19) 0.8816(5) 0.38571(15) 0.0542(12) Uani 1 1 d . . . . .
C34 C 0.5737(2) 0.9981(5) 0.39828(18) 0.0618(13) Uani 1 1 d . . . . .
C35 C 0.5659(3) 1.1070(6) 0.4635(2) 0.104(2) Uani 1 1 d . . . . .
H35A H 0.5841 1.0859 0.4916 0.157 Uiso 1 1 calc R U . . .
H35B H 0.5198 1.1098 0.4570 0.157 Uiso 1 1 calc R U . . .
H35C H 0.5814 1.1999 0.4575 0.157 Uiso 1 1 calc R U . . .
C36 C 0.6237(2) 0.8816(6) 0.45660(18) 0.0647(14) Uani 1 1 d . . . . .
C37 C 0.5425(2) 1.1053(6) 0.3719(2) 0.0848(18) Uani 1 1 d . . . . .
H37 H 0.5228 1.1836 0.3806 0.102 Uiso 1 1 calc R U . . .
C38 C 0.5413(3) 1.0930(7) 0.3323(2) 0.0887(19) Uani 1 1 d . . . . .
H38 H 0.5202 1.1641 0.3140 0.106 Uiso 1 1 calc R U . . .
C39 C 0.5700(3) 0.9805(7) 0.31920(18) 0.0781(16) Uani 1 1 d . . . . .
H39 H 0.5681 0.9743 0.2922 0.094 Uiso 1 1 calc R U . . .
C40 C 0.6021(2) 0.8748(5) 0.34592(16) 0.0647(14) Uani 1 1 d . . . . .
H40 H 0.6229 0.7990 0.3371 0.078 Uiso 1 1 calc R U . . .
C41 C 0.7154(3) 0.3486(6) 0.29153(16) 0.0736(15) Uani 1 1 d . . . . .
H41 H 0.7559 0.3379 0.3102 0.088 Uiso 1 1 calc R U . . .
C42 C 0.6778(3) 0.2261(7) 0.27608(19) 0.0908(18) Uani 1 1 d . . . . .
H42 H 0.6932 0.1334 0.2848 0.109 Uiso 1 1 calc R U . . .

loop_
_atom_site_aniso_label
_atom_site_aniso_U_11
_atom_site_aniso_U_22
_atom_site_aniso_U_33
_atom_site_aniso_U_23
_atom_site_aniso_U_13
_atom_site_aniso_U_12
O1 0.0373(18) 0.066(2) 0.086(2) -0.0092(17) 0.0246(16) -0.0021(16)
O2 0.047(2) 0.083(3) 0.117(3) -0.008(2) 0.024(2) -0.0174(18)
O3 0.112(3) 0.075(3) 0.091(3) 0.006(2) 0.023(2) 0.000(2)
O4 0.072(2) 0.111(3) 0.065(2) -0.005(2) 0.026(2) 0.000(2)
N1 0.076(3) 0.083(4) 0.078(3) 0.004(3) 0.016(3) -0.004(3)
C2 0.036(2) 0.060(3) 0.066(3) 0.003(2) 0.021(2) 0.004(2)
N3 0.052(3) 0.067(3) 0.092(3) -0.010(3) 0.029(2) 0.003(2)
C1 0.103(5) 0.076(5) 0.111(5) 0.009(4) 0.026(4) -0.021(4)
C43 0.076(4) 0.100(5) 0.096(4) -0.004(4) 0.014(3) -0.034(4)
C3 0.069(4) 0.074(4) 0.079(4) 0.006(3) 0.025(3) -0.003(3)
C4 0.061(3) 0.062(4) 0.080(4) 0.003(3) 0.028(3) -0.008(3)
C5 0.068(4) 0.077(4) 0.066(3) 0.001(3) 0.026(3) -0.004(3)
C6 0.061(3) 0.067(3) 0.083(4) -0.004(3) 0.025(3) -0.003(3)
C7 0.047(3) 0.065(3) 0.079(4) -0.009(3) 0.027(3) -0.010(3)
C8 0.040(3) 0.062(3) 0.079(4) -0.005(3) 0.027(3) -0.007(2)
C9 0.025(2) 0.067(3) 0.069(3) 0.005(3) 0.018(2) 0.001(2)
C10 0.038(3) 0.059(3) 0.091(4) -0.004(3) 0.028(3) -0.007(2)
C11 0.046(3) 0.053(3) 0.085(4) 0.005(3) 0.025(3) 0.002(2)
C12 0.054(3) 0.079(4) 0.094(4) -0.003(3) 0.026(3) -0.013(3)
C13 0.049(3) 0.064(4) 0.101(4) 0.010(3) 0.030(3) 0.003(3)
C14 0.044(3) 0.086(4) 0.146(6) 0.007(4) 0.027(4) -0.009(3)
C15 0.049(4) 0.094(5) 0.186(8) 0.017(5) 0.054(5) 0.005(4)
C16 0.081(4) 0.120(5) 0.091(4) 0.029(4) 0.006(3) 0.008(4)
C17 0.082(4) 0.070(4) 0.073(4) -0.003(3) 0.033(3) -0.007(3)
C18 0.057(3) 0.098(4) 0.088(4) -0.018(4) 0.032(3) -0.012(3)
C19 0.058(4) 0.089(4) 0.122(6) -0.016(4) 0.041(4) 0.006(3)
C20 0.044(3) 0.092(4) 0.110(5) -0.003(4) 0.026(3) 0.007(3)
C21 0.044(3) 0.075(4) 0.081(4) -0.002(3) 0.023(3) 0.001(3)
C22 0.067(4) 0.102(5) 0.148(6) 0.003(5) 0.058(4) -0.004(4)
C23 0.057(4) 0.088(4) 0.111(5) 0.004(3) 0.040(3) 0.003(3)
C24 0.038(3) 0.068(4) 0.086(4) 0.010(3) 0.022(3) 0.002(2)
C25 0.036(3) 0.065(3) 0.072(3) 0.011(3) 0.018(2) 0.001(2)
C26 0.035(2) 0.063(3) 0.056(3) 0.000(2) 0.012(2) -0.002(2)
C27 0.036(3) 0.069(3) 0.067(3) -0.005(3) 0.015(2) 0.002(2)
C28 0.060(3) 0.078(4) 0.088(4) -0.006(3) 0.018(3) -0.002(3)
C29 0.070(4) 0.098(6) 0.113(6) -0.023(4) 0.031(4) -0.014(4)
C30 0.067(4) 0.069(4) 0.141(6) -0.012(5) 0.037(4) -0.008(3)
C31 0.074(4) 0.072(4) 0.113(5) 0.016(4) 0.030(4) 0.001(3)
C32 0.058(3) 0.072(4) 0.082(4) 0.009(3) 0.020(3) -0.012(3)
C33 0.033(2) 0.056(3) 0.073(4) 0.007(3) 0.014(2) 0.000(2)
C34 0.032(3) 0.059(3) 0.094(4) 0.007(3) 0.018(3) 0.004(2)
C35 0.077(4) 0.098(5) 0.142(6) -0.046(4) 0.037(4) 0.008(3)
C36 0.047(3) 0.070(4) 0.084(4) -0.010(3) 0.031(3) -0.007(3)
C37 0.051(3) 0.065(4) 0.133(6) 0.011(4) 0.021(4) 0.009(3)
C38 0.061(4) 0.074(5) 0.116(6) 0.036(4) 0.002(4) 0.007(3)
C39 0.059(3) 0.077(4) 0.089(4) 0.018(3) 0.008(3) -0.009(3)
C40 0.048(3) 0.064(3) 0.079(4) 0.003(3) 0.014(3) -0.006(2)
C41 0.076(4) 0.060(4) 0.087(4) 0.001(3) 0.027(3) -0.011(3)
C42 0.089(5) 0.077(4) 0.105(5) 0.006(4) 0.027(4) -0.008(4)

_geom_special_details            
;
 All esds (except the esd in the dihedral angle between two l.s. planes)
 are estimated using the full covariance matrix.  The cell esds are taken
 into account individually in the estimation of esds in distances, angles
 and torsion angles; correlations between esds in cell parameters are only
 used when they are defined by crystal symmetry.  An approximate (isotropic)
 treatment of cell esds is used for estimating esds involving l.s. planes.
;
loop_
_geom_bond_atom_site_label_1
_geom_bond_atom_site_label_2
_geom_bond_distance
_geom_bond_site_symmetry_2
_geom_bond_publ_flag
O1 C8 1.389(5) . ?
O1 C9 1.393(5) . ?
O2 C12 1.427(5) . ?
O2 C13 1.375(6) . ?
O3 C17 1.213(6) . ?
O4 C36 1.220(6) . ?
N1 C3 1.405(6) . ?
N1 C16 1.440(6) . ?
N1 C17 1.373(6) . ?
C2 C25 1.563(6) . ?
C2 C26 1.564(5) . ?
C2 C33 1.519(6) . ?
C2 C36 1.537(6) . ?
N3 C34 1.395(6) . ?
N3 C35 1.449(6) . ?
N3 C36 1.353(6) . ?
C1 H1 0.9300 . ?
C1 C43 1.374(8) . ?
C1 C42 1.352(8) . ?
C43 H43 0.9300 . ?
C43 C3 1.378(7) . ?
C3 C4 1.409(7) . ?
C4 C5 1.456(7) . ?
C4 C41 1.379(7) . ?
C5 C6 1.326(6) . ?
C5 C17 1.510(7) . ?
C6 H6 0.9300 . ?
C6 C7 1.456(7) . ?
C7 C8 1.393(6) . ?
C7 C18 1.391(7) . ?
C8 C21 1.366(6) . ?
C9 C10 1.314(6) . ?
C9 C26 1.495(6) . ?
C10 H10 0.9300 . ?
C10 C11 1.483(6) . ?
C11 H11 0.9800 . ?
C11 C12 1.515(7) . ?
C11 C25 1.540(6) . ?
C12 H12A 0.9700 . ?
C12 H12B 0.9700 . ?
C13 C14 1.397(7) . ?
C13 C24 1.378(7) . ?
C14 H14 0.9300 . ?
C14 C15 1.368(8) . ?
C15 H15 0.9300 . ?
C15 C22 1.359(9) . ?
C16 H16A 0.9600 . ?
C16 H16B 0.9600 . ?
C16 H16C 0.9600 . ?
C18 H18 0.9300 . ?
C18 C19 1.369(7) . ?
C19 H19 0.9300 . ?
C19 C20 1.367(7) . ?
C20 H20 0.9300 . ?
C20 C21 1.372(7) . ?
C21 H21 0.9300 . ?
C22 H22 0.9300 . ?
C22 C23 1.384(7) . ?
C23 H23 0.9300 . ?
C23 C24 1.391(7) . ?
C24 C25 1.499(6) . ?
C25 H25 0.9800 . ?
C26 H26 0.9800 . ?
C26 C27 1.526(6) . ?
C27 C28 1.367(6) . ?
C27 C32 1.381(6) . ?
C28 H28 0.9300 . ?
C28 C29 1.377(8) . ?
C29 H29 0.9300 . ?
C29 C30 1.350(8) . ?
C30 H30 0.9300 . ?
C30 C31 1.356(8) . ?
C31 H31 0.9300 . ?
C31 C32 1.394(7) . ?
C32 H32 0.9300 . ?
C33 C34 1.379(6) . ?
C33 C40 1.377(6) . ?
C34 C37 1.377(7) . ?
C35 H35A 0.9600 . ?
C35 H35B 0.9600 . ?
C35 H35C 0.9600 . ?
C37 H37 0.9300 . ?
C37 C38 1.373(8) . ?
C38 H38 0.9300 . ?
C38 C39 1.350(8) . ?
C39 H39 0.9300 . ?
C39 C40 1.379(7) . ?
C40 H40 0.9300 . ?
C41 H41 0.9300 . ?
C41 C42 1.398(7) . ?
C42 H42 0.9300 . ?

loop_
_geom_angle_atom_site_label_1
_geom_angle_atom_site_label_2
_geom_angle_atom_site_label_3
_geom_angle
_geom_angle_site_symmetry_1
_geom_angle_site_symmetry_3
_geom_angle_publ_flag
C8 O1 C9 116.7(3) . . ?
C13 O2 C12 116.7(4) . . ?
C3 N1 C16 124.8(5) . . ?
C17 N1 C3 110.6(5) . . ?
C17 N1 C16 124.6(5) . . ?
C25 C2 C26 108.0(3) . . ?
C33 C2 C25 119.0(4) . . ?
C33 C2 C26 112.4(4) . . ?
C33 C2 C36 101.7(4) . . ?
C36 C2 C25 109.0(4) . . ?
C36 C2 C26 105.9(4) . . ?
C34 N3 C35 125.4(5) . . ?
C36 N3 C34 110.9(4) . . ?
C36 N3 C35 123.1(5) . . ?
C43 C1 H1 119.1 . . ?
C42 C1 H1 119.1 . . ?
C42 C1 C43 121.9(6) . . ?
C1 C43 H43 121.1 . . ?
C1 C43 C3 117.8(6) . . ?
C3 C43 H43 121.1 . . ?
N1 C3 C4 109.7(5) . . ?
C43 C3 N1 128.5(6) . . ?
C43 C3 C4 121.8(5) . . ?
C3 C4 C5 107.3(5) . . ?
C41 C4 C3 118.8(5) . . ?
C41 C4 C5 134.0(5) . . ?
C4 C5 C17 105.6(5) . . ?
C6 C5 C4 133.8(5) . . ?
C6 C5 C17 120.0(5) . . ?
C5 C6 H6 116.1 . . ?
C5 C6 C7 127.9(5) . . ?
C7 C6 H6 116.1 . . ?
C8 C7 C6 120.1(5) . . ?
C18 C7 C6 123.4(5) . . ?
C18 C7 C8 116.5(5) . . ?
O1 C8 C7 119.4(4) . . ?
C21 C8 O1 117.8(4) . . ?
C21 C8 C7 122.8(5) . . ?
O1 C9 C26 110.4(4) . . ?
C10 C9 O1 125.2(4) . . ?
C10 C9 C26 124.2(4) . . ?
C9 C10 H10 118.0 . . ?
C9 C10 C11 124.0(4) . . ?
C11 C10 H10 118.0 . . ?
C10 C11 H11 107.2 . . ?
C10 C11 C12 109.2(4) . . ?
C10 C11 C25 114.0(4) . . ?
C12 C11 H11 107.2 . . ?
C12 C11 C25 111.6(4) . . ?
C25 C11 H11 107.2 . . ?
O2 C12 C11 113.6(4) . . ?
O2 C12 H12A 108.9 . . ?
O2 C12 H12B 108.9 . . ?
C11 C12 H12A 108.9 . . ?
C11 C12 H12B 108.9 . . ?
H12A C12 H12B 107.7 . . ?
O2 C13 C14 113.9(5) . . ?
O2 C13 C24 123.7(4) . . ?
C24 C13 C14 122.4(6) . . ?
C13 C14 H14 120.4 . . ?
C15 C14 C13 119.3(6) . . ?
C15 C14 H14 120.4 . . ?
C14 C15 H15 119.8 . . ?
C22 C15 C14 120.4(6) . . ?
C22 C15 H15 119.8 . . ?
N1 C16 H16A 109.5 . . ?
N1 C16 H16B 109.5 . . ?
N1 C16 H16C 109.5 . . ?
H16A C16 H16B 109.5 . . ?
H16A C16 H16C 109.5 . . ?
H16B C16 H16C 109.5 . . ?
O3 C17 N1 124.9(6) . . ?
O3 C17 C5 128.4(5) . . ?
N1 C17 C5 106.8(5) . . ?
C7 C18 H18 119.5 . . ?
C19 C18 C7 121.0(5) . . ?
C19 C18 H18 119.5 . . ?
C18 C19 H19 119.7 . . ?
C20 C19 C18 120.6(5) . . ?
C20 C19 H19 119.7 . . ?
C19 C20 H20 119.9 . . ?
C19 C20 C21 120.3(6) . . ?
C21 C20 H20 119.9 . . ?
C8 C21 C20 118.8(5) . . ?
C8 C21 H21 120.6 . . ?
C20 C21 H21 120.6 . . ?
C15 C22 H22 120.3 . . ?
C15 C22 C23 119.5(6) . . ?
C23 C22 H22 120.3 . . ?
C22 C23 H23 118.7 . . ?
C22 C23 C24 122.7(6) . . ?
C24 C23 H23 118.7 . . ?
C13 C24 C23 115.8(5) . . ?
C13 C24 C25 122.4(5) . . ?
C23 C24 C25 121.5(5) . . ?
C2 C25 H25 104.8 . . ?
C11 C25 C2 113.5(4) . . ?
C11 C25 H25 104.8 . . ?
C24 C25 C2 117.6(4) . . ?
C24 C25 C11 109.9(4) . . ?
C24 C25 H25 104.8 . . ?
C2 C26 H26 105.2 . . ?
C9 C26 C2 110.4(3) . . ?
C9 C26 H26 105.2 . . ?
C9 C26 C27 116.1(4) . . ?
C27 C26 C2 113.6(4) . . ?
C27 C26 H26 105.2 . . ?
C28 C27 C26 118.3(5) . . ?
C28 C27 C32 118.8(5) . . ?
C32 C27 C26 123.0(5) . . ?
C27 C28 H28 119.4 . . ?
C27 C28 C29 121.2(6) . . ?
C29 C28 H28 119.4 . . ?
C28 C29 H29 120.1 . . ?
C30 C29 C28 119.8(6) . . ?
C30 C29 H29 120.1 . . ?
C29 C30 H30 119.7 . . ?
C29 C30 C31 120.5(6) . . ?
C31 C30 H30 119.7 . . ?
C30 C31 H31 119.8 . . ?
C30 C31 C32 120.3(6) . . ?
C32 C31 H31 119.8 . . ?
C27 C32 C31 119.4(5) . . ?
C27 C32 H32 120.3 . . ?
C31 C32 H32 120.3 . . ?
C34 C33 C2 107.9(4) . . ?
C40 C33 C2 132.8(4) . . ?
C40 C33 C34 118.7(5) . . ?
C33 C34 N3 110.9(4) . . ?
C37 C34 N3 127.4(5) . . ?
C37 C34 C33 121.6(6) . . ?
N3 C35 H35A 109.5 . . ?
N3 C35 H35B 109.5 . . ?
N3 C35 H35C 109.5 . . ?
H35A C35 H35B 109.5 . . ?
H35A C35 H35C 109.5 . . ?
H35B C35 H35C 109.5 . . ?
O4 C36 C2 125.8(5) . . ?
O4 C36 N3 125.6(5) . . ?
N3 C36 C2 108.6(5) . . ?
C34 C37 H37 121.1 . . ?
C38 C37 C34 117.9(6) . . ?
C38 C37 H37 121.1 . . ?
C37 C38 H38 119.1 . . ?
C39 C38 C37 121.8(5) . . ?
C39 C38 H38 119.1 . . ?
C38 C39 H39 120.0 . . ?
C38 C39 C40 120.0(6) . . ?
C40 C39 H39 120.0 . . ?
C33 C40 C39 120.0(5) . . ?
C33 C40 H40 120.0 . . ?
C39 C40 H40 120.0 . . ?
C4 C41 H41 120.6 . . ?
C4 C41 C42 118.8(5) . . ?
C42 C41 H41 120.6 . . ?
C1 C42 C41 121.0(6) . . ?
C1 C42 H42 119.5 . . ?
C41 C42 H42 119.5 . . ?

loop_
_geom_torsion_atom_site_label_1
_geom_torsion_atom_site_label_2
_geom_torsion_atom_site_label_3
_geom_torsion_atom_site_label_4
_geom_torsion
_geom_torsion_site_symmetry_1
_geom_torsion_site_symmetry_2
_geom_torsion_site_symmetry_3
_geom_torsion_site_symmetry_4
_geom_torsion_publ_flag
O1 C8 C21 C20 -179.8(4) . . . . ?
O1 C9 C10 C11 178.9(4) . . . . ?
O1 C9 C26 C2 155.3(3) . . . . ?
O1 C9 C26 C27 24.1(5) . . . . ?
O2 C13 C14 C15 175.8(5) . . . . ?
O2 C13 C24 C23 -174.4(5) . . . . ?
O2 C13 C24 C25 -1.4(8) . . . . ?
N1 C3 C4 C5 0.4(6) . . . . ?
N1 C3 C4 C41 179.5(4) . . . . ?
C2 C26 C27 C28 99.1(5) . . . . ?
C2 C26 C27 C32 -80.6(5) . . . . ?
C2 C33 C34 N3 -1.9(5) . . . . ?
C2 C33 C34 C37 173.8(4) . . . . ?
C2 C33 C40 C39 -172.6(5) . . . . ?
N3 C34 C37 C38 175.1(5) . . . . ?
C1 C43 C3 N1 -178.4(6) . . . . ?
C1 C43 C3 C4 0.1(9) . . . . ?
C43 C1 C42 C41 0.2(10) . . . . ?
C43 C3 C4 C5 -178.4(5) . . . . ?
C43 C3 C4 C41 0.7(8) . . . . ?
C3 N1 C17 O3 179.8(5) . . . . ?
C3 N1 C17 C5 -0.9(6) . . . . ?
C3 C4 C5 C6 169.7(6) . . . . ?
C3 C4 C5 C17 -0.9(5) . . . . ?
C3 C4 C41 C42 -1.1(8) . . . . ?
C4 C5 C6 C7 7.1(9) . . . . ?
C4 C5 C17 O3 -179.6(5) . . . . ?
C4 C5 C17 N1 1.1(5) . . . . ?
C4 C41 C42 C1 0.7(9) . . . . ?
C5 C4 C41 C42 177.7(6) . . . . ?
C5 C6 C7 C8 -124.0(6) . . . . ?
C5 C6 C7 C18 53.1(8) . . . . ?
C6 C5 C17 O3 8.2(9) . . . . ?
C6 C5 C17 N1 -171.1(5) . . . . ?
C6 C7 C8 O1 -3.6(6) . . . . ?
C6 C7 C8 C21 177.4(4) . . . . ?
C6 C7 C18 C19 -176.6(5) . . . . ?
C7 C8 C21 C20 -0.8(7) . . . . ?
C7 C18 C19 C20 -0.5(8) . . . . ?
C8 O1 C9 C10 -15.2(6) . . . . ?
C8 O1 C9 C26 161.3(4) . . . . ?
C8 C7 C18 C19 0.5(7) . . . . ?
C9 O1 C8 C7 87.5(5) . . . . ?
C9 O1 C8 C21 -93.4(5) . . . . ?
C9 C10 C11 C12 121.7(5) . . . . ?
C9 C10 C11 C25 -4.0(7) . . . . ?
C9 C26 C27 C28 -131.3(4) . . . . ?
C9 C26 C27 C32 49.1(6) . . . . ?
C10 C9 C26 C2 -28.1(6) . . . . ?
C10 C9 C26 C27 -159.3(4) . . . . ?
C10 C11 C12 O2 177.5(4) . . . . ?
C10 C11 C25 C2 31.5(5) . . . . ?
C10 C11 C25 C24 165.7(4) . . . . ?
C12 O2 C13 C14 173.1(4) . . . . ?
C12 O2 C13 C24 -10.9(7) . . . . ?
C12 C11 C25 C2 -92.9(4) . . . . ?
C12 C11 C25 C24 41.3(5) . . . . ?
C13 O2 C12 C11 39.4(6) . . . . ?
C13 C14 C15 C22 -0.3(10) . . . . ?
C13 C24 C25 C2 117.2(5) . . . . ?
C13 C24 C25 C11 -14.9(6) . . . . ?
C14 C13 C24 C23 1.3(8) . . . . ?
C14 C13 C24 C25 174.3(5) . . . . ?
C14 C15 C22 C23 -0.2(10) . . . . ?
C15 C22 C23 C24 1.3(9) . . . . ?
C16 N1 C3 C43 -0.1(9) . . . . ?
C16 N1 C3 C4 -178.7(5) . . . . ?
C16 N1 C17 O3 -1.2(9) . . . . ?
C16 N1 C17 C5 178.2(5) . . . . ?
C17 N1 C3 C43 179.0(6) . . . . ?
C17 N1 C3 C4 0.3(6) . . . . ?
C17 C5 C6 C7 176.6(5) . . . . ?
C18 C7 C8 O1 179.1(4) . . . . ?
C18 C7 C8 C21 0.1(7) . . . . ?
C18 C19 C20 C21 -0.2(9) . . . . ?
C19 C20 C21 C8 0.8(8) . . . . ?
C22 C23 C24 C13 -1.8(8) . . . . ?
C22 C23 C24 C25 -174.8(5) . . . . ?
C23 C24 C25 C2 -70.3(6) . . . . ?
C23 C24 C25 C11 157.7(5) . . . . ?
C24 C13 C14 C15 -0.3(9) . . . . ?
C25 C2 C26 C9 51.9(5) . . . . ?
C25 C2 C26 C27 -175.6(4) . . . . ?
C25 C2 C33 C34 119.8(4) . . . . ?
C25 C2 C33 C40 -69.1(6) . . . . ?
C25 C2 C36 O4 56.7(6) . . . . ?
C25 C2 C36 N3 -124.8(4) . . . . ?
C25 C11 C12 O2 -55.5(6) . . . . ?
C26 C2 C25 C11 -55.4(5) . . . . ?
C26 C2 C25 C24 174.2(4) . . . . ?
C26 C2 C33 C34 -112.6(4) . . . . ?
C26 C2 C33 C40 58.5(6) . . . . ?
C26 C2 C36 O4 -59.3(6) . . . . ?
C26 C2 C36 N3 119.2(4) . . . . ?
C26 C9 C10 C11 2.8(7) . . . . ?
C26 C27 C28 C29 -179.8(4) . . . . ?
C26 C27 C32 C31 179.1(4) . . . . ?
C27 C28 C29 C30 0.5(8) . . . . ?
C28 C27 C32 C31 -0.5(7) . . . . ?
C28 C29 C30 C31 -0.2(9) . . . . ?
C29 C30 C31 C32 -0.4(9) . . . . ?
C30 C31 C32 C27 0.8(8) . . . . ?
C32 C27 C28 C29 -0.1(7) . . . . ?
C33 C2 C25 C11 74.2(5) . . . . ?
C33 C2 C25 C24 -56.2(6) . . . . ?
C33 C2 C26 C9 -81.3(5) . . . . ?
C33 C2 C26 C27 51.2(5) . . . . ?
C33 C2 C36 O4 -176.9(5) . . . . ?
C33 C2 C36 N3 1.7(5) . . . . ?
C33 C34 C37 C38 0.1(7) . . . . ?
C34 N3 C36 O4 175.6(5) . . . . ?
C34 N3 C36 C2 -3.0(5) . . . . ?
C34 C33 C40 C39 -2.2(6) . . . . ?
C34 C37 C38 C39 -0.4(8) . . . . ?
C35 N3 C34 C33 173.8(4) . . . . ?
C35 N3 C34 C37 -1.7(8) . . . . ?
C35 N3 C36 O4 4.7(8) . . . . ?
C35 N3 C36 C2 -173.8(4) . . . . ?
C36 C2 C25 C11 -170.0(4) . . . . ?
C36 C2 C25 C24 59.6(5) . . . . ?
C36 C2 C26 C9 168.6(4) . . . . ?
C36 C2 C26 C27 -58.9(5) . . . . ?
C36 C2 C33 C34 0.2(4) . . . . ?
C36 C2 C33 C40 171.3(5) . . . . ?
C36 N3 C34 C33 3.2(5) . . . . ?
C36 N3 C34 C37 -172.3(5) . . . . ?
C37 C38 C39 C40 -0.7(8) . . . . ?
C38 C39 C40 C33 2.0(7) . . . . ?
C40 C33 C34 N3 -174.5(4) . . . . ?
C40 C33 C34 C37 1.2(7) . . . . ?
C41 C4 C5 C6 -9.2(10) . . . . ?
C41 C4 C5 C17 -179.8(5) . . . . ?
C42 C1 C43 C3 -0.6(10) . . . . ?

_shelx_res_file                  
;
    mo_cyc_hzl_10_132_2_0ma_a.res created by SHELXL-2014/7

TITL mo_cyc_hzl_10_132_2_0ma_a.res in C2/c
CELL 0.71073 21.731 9.151 34.7477 90 107.204 90
ZERR 8 0.0043 0.0015 0.0065 0 0.009 0
LATT 7
SYMM -X,+Y,0.5-Z
SFAC C H N O
UNIT 344 272 16 32

L.S. 10
PLAN  5 0 0
SIZE 0.05 0.07 0.12
TEMP 30.85
CONF
HTAB
BOND $H
fmap 2
acta
MORE -1
OMIT -3 50
REM <olex2.extras>
REM <HklSrc "%.\\mo_cyc_hzl_10_132_2_0ma_a.hkl">
REM </olex2.extras>

WGHT    0.111600    2.801600
EXTI    0.006730
FVAR       0.27444
O1    4    0.793427    0.741673    0.399895    11.00000    0.03728    0.06641 =
         0.08628   -0.00918    0.02461   -0.00215
O2    4    0.532995    0.455772    0.361232    11.00000    0.04692    0.08339 =
         0.11733   -0.00833    0.02374   -0.01743
O3    4    0.664033    0.865255    0.261262    11.00000    0.11214    0.07450 =
         0.09052    0.00616    0.02269   -0.00004
O4    4    0.644588    0.855902    0.492585    11.00000    0.07217    0.11095 =
         0.06508   -0.00515    0.02645    0.00025
N1    3    0.615326    0.644384    0.240947    11.00000    0.07567    0.08340 =
         0.07768    0.00415    0.01578   -0.00417
C2    1    0.638933    0.794186    0.422736    11.00000    0.03616    0.06046 =
         0.06606    0.00267    0.02070    0.00365
N3    3    0.584576    0.994233    0.439888    11.00000    0.05211    0.06654 =
         0.09165   -0.01020    0.02917    0.00260
C1    1    0.619234    0.240494    0.248611    11.00000    0.10342    0.07560 =
         0.11067    0.00937    0.02629   -0.02139
AFIX  43
H1    2    0.595199    0.157055    0.238939    11.00000   -1.20000
AFIX   0
C43   1    0.594257    0.374885    0.234577    11.00000    0.07592    0.10022 =
         0.09595   -0.00351    0.01409   -0.03407
AFIX  43
H43   2    0.554094    0.383391    0.215503    11.00000   -1.20000
AFIX   0
C3    1    0.630711    0.496623    0.249713    11.00000    0.06928    0.07441 =
         0.07874    0.00586    0.02532   -0.00265
C4    1    0.691650    0.485456    0.278569    11.00000    0.06135    0.06215 =
         0.07952    0.00261    0.02846   -0.00835
C5    1    0.715549    0.633479    0.288618    11.00000    0.06804    0.07678 =
         0.06607    0.00092    0.02609   -0.00439
C6    1    0.764913    0.689658    0.316916    11.00000    0.06102    0.06671 =
         0.08283   -0.00369    0.02458   -0.00324
AFIX  43
H6    2    0.766561    0.791103    0.318491    11.00000   -1.20000
AFIX   0
C7    1    0.816852    0.611805    0.345823    11.00000    0.04728    0.06525 =
         0.07886   -0.00944    0.02740   -0.00984
C8    1    0.828941    0.636497    0.386952    11.00000    0.03950    0.06238 =
         0.07939   -0.00503    0.02750   -0.00706
C9    1    0.735343    0.696430    0.405277    11.00000    0.02526    0.06713 =
         0.06920    0.00455    0.01818    0.00090
C10   1    0.705168    0.574307    0.391348    11.00000    0.03789    0.05902 =
         0.09066   -0.00420    0.02785   -0.00685
AFIX  43
H10   2    0.723357    0.513289    0.376272    11.00000   -1.20000
AFIX   0
C11   1    0.643895    0.527785    0.398185    11.00000    0.04598    0.05259 =
         0.08544    0.00534    0.02530    0.00174
AFIX  13
H11   2    0.651547    0.432062    0.411392    11.00000   -1.20000
AFIX   0
C12   1    0.593279    0.506816    0.357906    11.00000    0.05437    0.07904 =
         0.09413   -0.00324    0.02629   -0.01288
AFIX  23
H12A  2    0.586496    0.599143    0.343550    11.00000   -1.20000
H12B  2    0.609276    0.437382    0.342062    11.00000   -1.20000
AFIX   0
C13   1    0.512718    0.513662    0.391926    11.00000    0.04900    0.06398 =
         0.10138    0.00960    0.03026    0.00277
C14   1    0.450372    0.472068    0.390815    11.00000    0.04388    0.08554 =
         0.14576    0.00748    0.02655   -0.00935
AFIX  43
H14   2    0.425455    0.415849    0.369607    11.00000   -1.20000
AFIX   0
C15   1    0.426351    0.514909    0.421258    11.00000    0.04850    0.09442 =
         0.18645    0.01676    0.05355    0.00493
AFIX  43
H15   2    0.384812    0.488019    0.420671    11.00000   -1.20000
AFIX   0
C16   1    0.556069    0.696278    0.213318    11.00000    0.08107    0.12044 =
         0.09112    0.02872    0.00584    0.00844
AFIX 137
H16A  2    0.553673    0.800556    0.215532    11.00000   -1.50000
H16B  2    0.520237    0.652078    0.219712    11.00000   -1.50000
H16C  2    0.554795    0.670790    0.186294    11.00000   -1.50000
AFIX   0
C17   1    0.664218    0.732847    0.262868    11.00000    0.08173    0.06957 =
         0.07257   -0.00337    0.03341   -0.00732
C18   1    0.854653    0.506479    0.334829    11.00000    0.05697    0.09759 =
         0.08807   -0.01787    0.03240   -0.01179
AFIX  43
H18   2    0.848512    0.486938    0.307686    11.00000   -1.20000
AFIX   0
C19   1    0.900755    0.431157    0.363364    11.00000    0.05781    0.08915 =
         0.12231   -0.01633    0.04081    0.00581
AFIX  43
H19   2    0.925308    0.360633    0.355407    11.00000   -1.20000
AFIX   0
C20   1    0.911031    0.458637    0.403431    11.00000    0.04405    0.09243 =
         0.11040   -0.00262    0.02582    0.00704
AFIX  43
H20   2    0.942391    0.406568    0.422548    11.00000   -1.20000
AFIX   0
C21   1    0.875277    0.562734    0.415582    11.00000    0.04377    0.07451 =
         0.08094   -0.00169    0.02289    0.00127
AFIX  43
H21   2    0.882456    0.582696    0.442800    11.00000   -1.20000
AFIX   0
C22   1    0.462840    0.596543    0.452355    11.00000    0.06740    0.10182 =
         0.14782    0.00333    0.05791   -0.00423
AFIX  43
H22   2    0.446391    0.625794    0.472985    11.00000   -1.20000
AFIX   0
C23   1    0.524667    0.635771    0.453065    11.00000    0.05742    0.08821 =
         0.11071    0.00365    0.03983    0.00281
AFIX  43
H23   2    0.549469    0.689973    0.474770    11.00000   -1.20000
AFIX   0
C24   1    0.551244    0.597442    0.422634    11.00000    0.03757    0.06807 =
         0.08588    0.00961    0.02196    0.00231
C25   1    0.620163    0.630631    0.425865    11.00000    0.03554    0.06517 =
         0.07225    0.01088    0.01761    0.00084
AFIX  13
H25   2    0.644415    0.601102    0.453264    11.00000   -1.20000
AFIX   0
C26   1    0.713716    0.802213    0.431398    11.00000    0.03520    0.06295 =
         0.05562   -0.00047    0.01217   -0.00229
AFIX  13
H26   2    0.731647    0.765104    0.458905    11.00000   -1.20000
AFIX   0
C27   1    0.739431    0.957794    0.432486    11.00000    0.03571    0.06882 =
         0.06701   -0.00528    0.01501    0.00169
C28   1    0.765291    1.022473    0.469197    11.00000    0.05988    0.07825 =
         0.08752   -0.00572    0.01756   -0.00187
AFIX  43
H28   2    0.766789    0.970745    0.492495    11.00000   -1.20000
AFIX   0
C29   1    0.789157    1.162765    0.472315    11.00000    0.06983    0.09828 =
         0.11329   -0.02278    0.03113   -0.01372
AFIX  43
H29   2    0.806911    1.204825    0.497534    11.00000   -1.20000
AFIX   0
C30   1    0.786700    1.239081    0.438633    11.00000    0.06693    0.06910 =
         0.14123   -0.01173    0.03704   -0.00754
AFIX  43
H30   2    0.802682    1.333969    0.440757    11.00000   -1.20000
AFIX   0
C31   1    0.761113    1.178464    0.401735    11.00000    0.07351    0.07192 =
         0.11298    0.01609    0.03015    0.00075
AFIX  43
H31   2    0.759383    1.232201    0.378721    11.00000   -1.20000
AFIX   0
C32   1    0.737399    1.036023    0.398139    11.00000    0.05828    0.07214 =
         0.08158    0.00853    0.02027   -0.01184
AFIX  43
H32   2    0.720361    0.994025    0.372843    11.00000   -1.20000
AFIX   0
C33   1    0.603163    0.881578    0.385706    11.00000    0.03320    0.05558 =
         0.07252    0.00748    0.01380   -0.00022
C34   1    0.573701    0.998060    0.398281    11.00000    0.03241    0.05919 =
         0.09365    0.00715    0.01822    0.00437
C35   1    0.565890    1.106989    0.463484    11.00000    0.07666    0.09750 =
         0.14230   -0.04560    0.03740    0.00806
AFIX 137
H35A  2    0.584123    1.085926    0.491633    11.00000   -1.50000
H35B  2    0.519783    1.109823    0.456963    11.00000   -1.50000
H35C  2    0.581381    1.199937    0.457492    11.00000   -1.50000
AFIX   0
C36   1    0.623744    0.881645    0.456598    11.00000    0.04749    0.07004 =
         0.08375   -0.00976    0.03058   -0.00672
C37   1    0.542475    1.105318    0.371891    11.00000    0.05139    0.06538 =
         0.13316    0.01100    0.02060    0.00886
AFIX  43
H37   2    0.522784    1.183620    0.380606    11.00000   -1.20000
AFIX   0
C38   1    0.541335    1.092987    0.332311    11.00000    0.06088    0.07402 =
         0.11584    0.03604    0.00245    0.00659
AFIX  43
H38   2    0.520244    1.164089    0.314025    11.00000   -1.20000
AFIX   0
C39   1    0.569979    0.980523    0.319204    11.00000    0.05949    0.07676 =
         0.08884    0.01779    0.00792   -0.00850
AFIX  43
H39   2    0.568076    0.974341    0.292162    11.00000   -1.20000
AFIX   0
C40   1    0.602061    0.874812    0.345922    11.00000    0.04816    0.06434 =
         0.07867    0.00322    0.01420   -0.00621
AFIX  43
H40   2    0.622950    0.798959    0.337076    11.00000   -1.20000
AFIX   0
C41   1    0.715444    0.348607    0.291525    11.00000    0.07637    0.05996 =
         0.08656    0.00089    0.02727   -0.01067
AFIX  43
H41   2    0.755852    0.337948    0.310211    11.00000   -1.20000
AFIX   0
C42   1    0.677767    0.226143    0.276085    11.00000    0.08930    0.07671 =
         0.10546    0.00591    0.02734   -0.00842
AFIX  43
H42   2    0.693195    0.133401    0.284842    11.00000   -1.20000
AFIX   0
HKLF 4

REM  mo_cyc_hzl_10_132_2_0ma_a.res in C2/c
REM R1 =  0.0831 for    2485 Fo > 4sig(Fo)  and  0.1959 for all    5737 data
REM    445 parameters refined using      0 restraints

END

WGHT      0.1114      2.7958

REM Instructions for potential hydrogen bonds
EQIV $1 -x+3/2, -y+3/2, -z+1
HTAB C21 O4_$1
EQIV $2 x, y+1, z
HTAB C37 O2_$2

REM Highest difference peak  0.244,  deepest hole -0.248,  1-sigma level  0.062
Q1    1   0.5259  0.9877  0.3210  11.00000  0.05    0.24
Q2    1   0.6587  0.3565  0.2770  11.00000  0.05    0.23
Q3    1   0.7197  0.1347  0.2840  11.00000  0.05    0.22
Q4    1   0.6398  0.3549  0.2446  11.00000  0.05    0.21
Q5    1   0.6508  0.3818  0.2598  11.00000  0.05    0.21
;
_shelx_res_checksum              30160
_olex2_submission_special_instructions 'No special instructions were received'
